# Supplementary material for: Study on the evolution of the spatial patterns and driving factors of national agricultural cultural heritage in China
Source: PLoS One. 2025 Jan 24;20(1):e0313926. doi: 10.1371/journal.pone.0313926 (PMC11761124; doi:10.1371/journal.pone.0313926)
Supplement: S1 File — (XLSX) [file pone.0313926.s001.xlsx]

## Sheet: Data
FID	PAC	Y	X1	X2	X3	X4	X5	X6	X7	X8	X9	X10	X11	X12	X13
1	110108	1	95017399	6943000	332.881	22	27.6895	3431534	0.0194859	91.2314	21	11.8731	0.00243801	103.887	281.477
2	110117	1	3592752	1269655	399.644	1	8.24699	435644	3.86041	72.7858	9	11.4065	0.00229526	216.571	229.719
3	120112	1	6031100	411500	598.048	0	9.7663	617542	0.84	56.39	4	13.5141	0.00208288	3.00646	445.892
4	120116	1	67154900	8079000	300.961	4	26.5657	2527884	0.4	52.7	8	13.4927	0.00208619	2.48776	320.058
5	130121	0	1090370	242555	271.516	4	3.34152	326310	11.2191	53.9589	3	12.6288	0.00276252	496.995	272.322
6	130123	0	3033638	704248	369.934	10	6.10093	497242	12.1256	62.7649	3	13.9868	0.00205935	79.7637	193.396
7	130125	0	1425604	355138	218.883	0	3.33728	427175	27.703	38.6496	1	13.1453	0.00209981	180.66	250.114
8	130126	0	1213315	297780	254.77	2	3.43023	353712	27.5362	51.8764	3	11.8613	0.00244942	384.545	299.634
9	130127	0	782081	178843	237.19	0	4.0966	190910	21.7238	46.4575	0	14.4215	0.00224484	53.5892	51.5391
10	130128	0	828108	183874	289.048	0	3.13504	264146	20.6432	43.7926	0	14.443	0.00185028	36.4072	202.518
11	130129	0	835848	227276	232.69	2	3.22868	258882	28.1477	44.3833	2	13.2388	0.00269346	346.607	120.402
12	130130	0	1436792	335283	299.033	1	2.70684	530801	25.2261	43.98	0	14.4226	0.00194684	47.9025	141.924
13	130131	0	2939387	449008	197.727	4	6.4786	453707	6.55045	28.8874	11	11.4576	0.00253414	577.366	200.325
14	130132	0	1756152	300052	283.859	3	3.99289	439820	13.1991	56.0966	0	13.9577	0.00243155	152.2	158.509
15	130133	0	1546391	313226	278.657	6	2.59961	594856	17.5714	53.8288	1	14.7158	0.0021213	42.1492	87.8454
16	130181	0	4766155	564685	274.599	0	7.37945	645869	11.1681	23.7653	2	14.6991	0.00196771	34.0859	151.902
17	130183	0	1715029	379590	292.85	0	3.03395	565279	21.4508	49.7684	1	14.6419	0.00200175	42.756	114.979
18	130184	0	1574252	339712	232.509	1	3.06856	513026	22.7398	48.1257	1	13.9451	0.00195485	71.2034	150.246
19	130224	0	3102661	403962	298.768	0	5.02431	617530	30.7836	38.0294	2	12.3139	0.00207701	12.8041	328.61
20	130225	0	4843970	396527	222.233	1	8.77575	551972	19.2954	26.5339	6	12.3557	0.00198888	4.46569	461.499
21	130227	1	3684366	369249	215.342	1	9.09727	404997	6.81121	28.0537	7	10.6972	0.00248306	228.421	172.485
22	130229	0	3143563	442126	255.053	2	4.36627	719965	22.2279	33.8343	5	12.3123	0.0025022	18.4549	251.688
23	130281	0	5072408	468821	264.253	1	6.57998	770885	11.0837	43.8951	7	11.2528	0.00257306	123.824	209.023
24	130283	0	11602895	799976	250.866	2	15.19	763850	2.83499	30.0188	9	11.2282	0.00249542	101.194	200.171
25	130284	0	4737752	450263	273.121	1	8.09222	585470	10.6225	28.9345	3	11.7281	0.00234929	60.2326	210.852
26	130321	0	1323856	267587	207.04	0	2.55156	518842	38.02	40.6219	1	9.59935	0.00243337	402.634	182.239
27	130322	0	3372471	368186	279.763	1	5.69747	591924	21.9059	35.1068	0	11.9377	0.00213808	20.3729	341.863
28	130324	0	1321261	264622	246.007	2	3.3234	397563	30.5769	41.0204	0	11.1147	0.00220527	94.1613	237.008
29	130423	0	1921556	364823	199.542	1	3.0845	622972	13.4998	40.1838	2	15.427	0.0023145	66.7748	296.18
30	130424	0	1891534	285688	317.24	0	4.79578	394416	15.5861	33.6652	0	15.312	0.00231829	59.0163	156.888
31	130425	0	1844276	374859	246.176	4	2.31449	796838	16.5789	47.8312	1	15.3727	0.00247868	44.6177	223.595
32	130426	1	2038745	312522	189.589	8	4.68584	435086	6.86295	43.0429	4	12.0783	0.00341411	718.475	161.188
33	130427	0	966962	306502	274.254	4	2.30027	420369	14.0892	50.8039	2	14.5265	0.00279721	250.262	329.827
34	130430	0	1109262	220345	217.134	0	4.56518	242983	15.7168	38.7605	0	15.1279	0.00243345	37.8324	302.181
35	130431	0	1118726	220655	282.926	0	3.89008	287584	15.0511	39.7332	1	15.1377	0.00242689	39.0038	260.274
36	130432	0	1000238	253265	358.406	0	3.5775	279591	12.1968	51.7052	1	15.3253	0.00237173	46.7546	215.276
37	130433	0	1057659	254735	268.521	0	3.25974	324461	23.3017	52.1376	1	15.2803	0.00246204	40.812	250.5
38	130434	0	2125213	531449	260.09	0	2.49667	851220	19.462	42.8414	0	15.4506	0.00239107	53.2564	226.532
39	130435	0	1354167	292970	262.846	0	3.03037	446865	20.0498	39.6426	0	15.1864	0.00238978	40.3896	293.056
40	130481	0	7581344	788852	281.148	8	8.74944	866495	3.83468	32.6241	9	13.3332	0.0030936	502.845	118.328
41	130522	0	564756	184215	238.744	2	2.6173	215778	17.725	56.4253	3	13.4517	0.00264795	261.099	196.006
42	130523	0	752589	208966	218.353	2	2.72607	276071	19.4154	52.1263	3	13.5742	0.00269444	344.454	178.233
43	130524	0	538714	139958	231	0	2.67765	201189	23.0358	36.3066	1	14.7549	0.00227183	38.5975	94.0525
44	130525	0	1224494	284459	212.131	2	2.31214	529593	22.6984	41.3766	0	14.8019	0.00242428	35.4488	137.293
45	130526	0	719183	214755	327.826	0	1.82585	393889	22.7713	42.7028	0	14.3401	0.00257651	34.909	278.166
46	130527	0	922153	231950	379.82	0	2.29888	401132	29.1838	44.448	1	14.3401	0.00257651	40.446	162.839
47	130528	0	2936340	507579	205.861	1	3.67307	799423	11.3992	34.4957	1	14.8418	0.00225784	31.2624	197.385
48	130529	0	1138318	259697	234.197	0	2.88553	394492	31.1618	42.745	2	14.8708	0.00245091	29.6117	175.608
49	130530	0	582281	154804	215.96	0	3.29242	176855	22.7481	34.8701	1	14.8296	0.00231129	26.9947	255.401
50	130531	0	699504	213951	204.98	0	2.34888	297803	20.7803	40.7264	1	14.8943	0.00240447	33.3474	186.649
51	130532	0	1013622	273983	282.872	1	3.23172	313648	18.3603	44.5958	0	14.9887	0.0024249	33.6944	199.6
52	130533	0	1223682	294239	275.724	1	2.09757	583382	27.5056	47.1088	3	14.9286	0.00240564	33.6467	170.162
53	130534	0	1644840	284607	254.464	1	4.07356	403784	4.88965	52.0936	3	14.9923	0.00239973	31.6285	228.272
54	130535	0	880800	212301	259.03	1	2.46746	356966	20.2908	52.3145	1	15.1154	0.00244175	33.7678	280.331
55	130581	0	1301909	255453	288.341	2	2.63953	493236	18.0981	44.9722	1	14.8581	0.00235501	29.8523	185.048
56	130582	0	2106739	293291	275.999	1	3.98831	528228	3.5995	54.1444	8	13.7001	0.00298778	301.032	160.872
57	130623	0	1012300	242016	219.753	6	2.79741	361870	18.5317	63.6376	2	10.2719	0.00220279	556.917	223.738
58	130624	0	579118	323536	185.901	1	2.70644	213978	29.2155	53.142	4	10.2278	0.00256546	705.524	168.199
59	130626	0	1921810	359993	211.599	2	3.68097	522093	17.5732	45.2671	1	13.1893	0.00191761	27.3951	280.953
60	130627	0	1425604	347001	204.085	2	2.57748	553101	27.703	38.6496	5	12.3431	0.0021083	330.81	195.276
61	130628	0	1155389	282770	315.767	1	3.21965	358855	5.79424	45.3857	0	14.1061	0.00176806	10.4519	214.308
62	130629	0	1142359	312767	256.825	1	4.27754	267060	3.32076	46.8141	1	13.5465	0.00186442	14.5141	324.753
63	130630	0	811657	307833	185.324	3	2.98277	272115	11.1242	55.2273	3	8.30034	0.0025799	1041.57	189.168
64	130631	0	779747	182581	261.438	1	2.93271	265879	22.9598	46.7361	1	13.9439	0.0018461	43.8542	238.772
65	130632	0	875209	457977	151.375	0	1.92439	454797	7.65794	60.5361	2	13.9067	0.00179218	8.24261	233.223
66	130633	0	1245976	372353	223.307	7	2.21429	562698	25.4931	55.0372	3	11.4208	0.00226872	382.479	234.539
67	130634	0	1355811	377578	233.736	6	2.23989	605303	13.9259	53.3388	3	12.8687	0.00204119	185.634	267.188
68	130635	0	1317736	273226	199.752	0	2.51765	523399	16.0674	50.8883	0	14.2492	0.00177305	17.1111	166.059
69	130636	0	875506	241665	281.564	2	2.81605	310899	31.8706	43.1106	3	12.7025	0.00202375	199.089	243.442
70	130637	0	668212	163287	318.841	0	2.52796	264329	26.9829	44.7306	0	14.3241	0.00177109	24.153	150.605
71	130638	0	1029211	522863	387.341	0	2.74325	375180	8.54334	53.1353	0	13.7249	0.00180278	10.8982	324.736
72	130681	0	3714300	662714	216.902	4	5.68313	653566	6.62502	68.8851	1	12.9325	0.00188708	35.859	198.829
73	130682	0	3637305	677796	186.88	9	3.02356	1202988	23.5113	38.9386	6	13.9761	0.00188848	49.3561	180.938
74	130683	0	1221737	293356	273.603	3	3.13304	389953	20.6745	55.2954	6	14.2947	0.0017845	30.8911	183.493
75	130684	0	2287625	391286	252.879	1	3.43398	666174	7.11148	50.4294	2	13.293	0.00187806	22.1196	194.438
76	130705	1	1797441	457608	232.891	6	3.22652	557084	8.20121	60.8111	0	7.25812	0.00150834	982.667	136.587
77	130722	0	1385545	388563	240.256	1	4.12038	336266	23.8464	41.6185	0	4.34038	0.00141134	1449.72	113.091
78	130723	0	650046	319247	214.978	1	3.03765	213996	39.3577	31.8984	0	4.40429	0.00119061	1424.54	26.3055
79	130724	0	712620	261288	208.321	3	3.90991	182260	41.9344	30.3539	0	3.32518	0.00151092	1478.92	111.336
80	130725	0	566041	252585	181.088	1	3.57469	158347	45.2082	29.4242	0	5.45667	0.00126215	1359.2	150.98
81	130726	0	879675	299290	228.561	21	1.86498	471681	17.5816	65.4237	0	6.58902	0.00180581	1307.79	198.355
82	130727	0	578450	235473	305.663	3	2.13879	270457	23.3235	48.9104	0	8.04184	0.00138284	1066.56	166.943
83	130728	0	1025917	169450	239.486	1	4.63956	221124	9.0056	29.8966	0	7.35306	0.00128062	1104.16	154.603
84	130730	0	1420961	370650	226.104	1	3.83896	370142	14.9212	72.1831	0	8.59545	0.00196644	801.72	138.605
85	130731	0	964171	302783	240.16	0	2.7646	348756	14.9028	59.8519	0	7.59435	0.00199776	1107.2	174.56
86	130732	0	662349	295895	149.545	1	2.65187	249767	41.6105	46.4429	0	5.52908	0.00203645	1203.05	125.11
87	130821	0	1430989	299736	222.665	0	4.14638	345118	36.9693	41.9414	3	8.01047	0.0022472	662.631	149.597
88	130822	1	1255998	242969	206.896	2	3.81314	329387	21.1768	43.8792	9	9.26018	0.002767	607.976	173.951
89	130824	0	1819037	301616	214.741	1	6.01928	302202	21.8408	37.3396	6	8.51378	0.0021571	630.576	178.316
90	130825	0	1652713	405091	177.017	0	4.23516	390236	38.1574	42.4187	3	6.0584	0.00206442	917.993	158.316
91	130826	0	1416972	513258	165.329	1	3.78674	374193	25.7051	42.3957	11	5.11233	0.00191792	1156.28	150.079
92	130827	1	1479400	276996	202.484	0	5.6592	261415	14.7884	43.7239	3	9.0464	0.0025117	513.871	195.475
93	130828	0	1919240	475981	151.758	2	4.34635	441575	39.1913	35.4915	6	3.40702	0.00189203	1290.64	176.867
94	130881	0	1571236	346996	202.84	4	3.37651	465343	33.3066	47.2671	4	7.56092	0.00219857	743.688	153.069
95	130921	0	2512212	421906	265.466	3	3.45592	726931	11.0989	50.1577	0	14.0291	0.00206317	8.6598	293.926
96	130922	0	2211322	301719	226.629	1	5.25478	420821	20.4595	45.5456	0	13.8696	0.00195377	7.33376	333.623
97	130923	0	1812288	299568	215.109	0	4.89265	370410	8.13789	57.3105	0	14.3216	0.00217482	13.3104	302.137
98	130924	0	686204	179329	179.7	0	3.24344	211567	18.4638	51.2247	0	14.0556	0.00219568	5.25795	367.706
99	130925	0	1529467	317902	251.874	0	3.33634	458427	6.8435	45.5871	0	14.1895	0.0022423	9.64331	310.067
100	130926	0	1461388	310310	218.071	1	4.15739	351516	18.0832	67.2713	0	14.316	0.00172011	14.2672	222.384
101	130927	0	1210797	296362	232.68	0	3.14256	385290	17.4403	46.6926	0	14.2377	0.00218246	11.3821	271.61
102	130928	0	972474	212000	247.861	0	3.28935	295643	19.4103	62.8874	0	14.4486	0.00221924	18.5384	339.247
103	130929	0	2152432	322109	196.299	2	3.54152	607771	16.4666	40.088	0	14.2992	0.00183066	13.7282	324.723
104	130930	0	1008245	164899	213.607	0	4.76466	211609	8.08732	41.5133	0	14.1274	0.00221061	9.94745	237.071
105	130981	0	2812111	363694	170.697	1	4.59421	612099	7.52413	50.4757	0	14.3111	0.00197825	14.1279	264.184
106	130982	0	6612278	515812	218.3	2	7.65201	864123	2.31536	50.1896	0	14.0145	0.00179065	8.95783	327.549
107	130983	0	2858312	493800	248.454	3	4.94907	577545	12.6922	57.0449	0	13.8444	0.00218497	4.43297	327.263
108	130984	0	2801456	425196	218.418	1	3.29265	850820	7.88897	55.6332	0	14.1399	0.00180875	10.6361	269.256
109	131022	0	3500223	667934	305.419	0	7.89754	443204	12.5067	65.5561	7	13.2748	0.00182488	21.0336	246.65
110	131023	0	2346449	379980	279.483	2	6.27076	374189	27.9721	48.5359	5	13.4506	0.00191893	14.5704	244.743
111	131024	0	2572201	559678	310.133	0	7.15023	359737	7.75002	66.8	4	12.8052	0.00240604	12.5551	462.707
112	131025	0	1984120	341868	253.122	0	3.97955	498579	9.0993	40.4935	4	13.894	0.00186709	7.24703	316.15
113	131026	0	2306302	390812	261.33	0	4.41984	521807	5.77496	39.4496	2	13.8117	0.00180571	6.0595	218.829
114	131028	0	1741803	440907	369.121	0	14.0631	123856	2.84366	78.5905	4	12.6312	0.00227165	18.5423	368.225
115	131081	0	4356080	496032	270.121	0	6.57977	662041	2.48331	44.0322	4	13.6327	0.00187524	7.10342	294.63
116	131082	0	5951907	962163	365.764	0	8.65089	688011	3.24207	68.8604	3	12.3828	0.00229292	33.1548	267.415
117	131121	0	1254991	320509	196.879	0	3.05864	410310	12.6495	55.0964	0	14.7485	0.00227252	26.4259	275.206
118	131122	0	928381	229608	203.477	0	2.79334	332355	28.8529	48.6439	0	14.5735	0.00207496	19.7123	273.106
119	131123	0	776784	183428	189.272	0	3.43159	226363	15.2876	46.6844	0	14.4957	0.00196259	17.5128	230.901
120	131124	0	1020444	202215	189.256	0	3.47785	293412	33.9311	46.6473	0	14.3557	0.00182978	20.5492	193.628
121	131125	0	1540230	290716	150.927	1	4.40135	349945	10.0615	49.934	0	14.4577	0.00180443	28.3977	206.479
122	131126	0	1240928	357597	204.087	1	2.41828	513144	22.93	49.154	0	14.749	0.00226906	26.9319	301.974
123	131127	0	1864663	339708	182.561	3	3.34319	557749	10.3073	50.9061	0	14.5668	0.00218675	19.6043	258.563
124	131128	0	910964	242332	174.18	0	2.51417	362332	22.4074	47.5806	0	14.4099	0.00207924	16.1962	206.977
125	131182	0	1709308	355621	243.075	1	2.87725	594078	22.9097	45.8947	0	14.6714	0.00193364	25.2361	200.196
126	140121	0	2960757	354131	196.529	3	8.31442	356099	4.93634	28.2962	9	11.4518	0.00178176	882.437	246.767
127	140122	0	805186	199983	164.801	6	6.42601	125301	10.5872	22.4872	0	8.51667	0.00218504	1302.48	102.572
128	140123	0	416846	223853	227.047	2	3.78665	110083	9.95907	34.9148	1	7.63546	0.00164933	1470.12	150.616
129	140181	0	830753	248334	170.34	2	3.85993	215225	4.341	28.9956	0	8.57118	0.00205987	1407.4	135.988
130	140221	0	732040	213856	232.055	2	2.71291	269836	32.1776	40.9163	0	7.23765	0.00137746	1206.45	192.431
131	140222	0	502179	243807	251.1	2	2.1536	233181	25.3523	49.0295	1	6.85942	0.00133392	1279.46	125.488
132	140223	0	525813	236267	210.788	2	2.7331	192387	20.1469	45.0801	1	6.13553	0.00193249	1390.34	121.427
133	140224	0	678851	221009	176.28	3	2.74773	247059	13.9827	54.0113	0	6.86855	0.00224289	1250.69	181.141
134	140225	0	554101	281292	206.498	8	1.54526	358582	23.281	57.7157	1	6.31902	0.00191921	1492.42	153.019
135	140226	0	1432948	238119	262.308	0	8.15626	175687	2.91867	31.5447	0	6.44842	0.00148321	1441.67	168.583
136	140321	0	1436337	255176	203.929	4	3.52506	407465	4.25186	38.268	5	10.8032	0.00285945	865.7	108.597
137	140322	0	1683069	237533	231.674	6	5.15513	326484	3.55993	37.8321	4	9.24018	0.00274966	1106.4	105.76
138	140423	0	3207125	270354	243.409	6	11.3028	283747	2.60196	23.2874	2	10.3949	0.00237123	1009.06	143.966
139	140425	0	301830	220907	211.546	15	1.90385	158537	16.2976	58.2477	4	10.3364	0.00336601	1213.93	86.4504
140	140426	0	434049	141262	217.704	6	2.58846	167686	9.35194	59.0362	3	10.3626	0.00299653	1027.27	129.084
141	140427	0	758762	237416	309.734	3	2.48044	305898	11.0809	44.355	5	9.74449	0.00283024	1254.98	117.303
142	140428	0	2524690	259276	196.026	14	6.71703	375864	5.73694	23.1419	0	10.6465	0.00253162	1053.9	196.159
143	140429	0	855080	206444	170.457	6	4.4023	194235	8.8076	41.734	3	9.86662	0.00256445	1177.45	128.678
144	140430	0	409238	157698	172.958	4	2.29377	178413	21.0777	56.6563	0	10.2521	0.00253335	1079.87	167.725
145	140431	0	1980860	235408	173.962	2	11.8985	166480	2.69681	24.3414	0	9.36805	0.003138	1419.99	176.263
146	140521	0	3310976	305464	232.506	4	15.0273	220330	4.13289	16.361	3	10.9934	0.0029558	1032.19	195.797
147	140522	1	3246204	401399	292.56	9	7.97237	407182	4.61139	28.766	7	11.9306	0.00328329	914.267	215.78
148	140524	0	615610	213064	239.22	15	2.52965	243358	16.2166	59.0705	2	10.8308	0.0032307	1238.53	171.104
149	140525	0	4327024	526592	325.66	18	8.54722	506249	4.33846	21.3747	7	12.3861	0.00269745	836.882	180.938
150	140581	0	3417235	492468	400.099	23	6.73185	507622	5.50679	34.4148	4	11.4041	0.00237684	946.753	175.188
151	140621	0	2040949	252043	215.601	2	8.14071	250709	7.24678	45.4077	1	7.47509	0.00136274	1254.37	175.787
152	140622	0	948929	233465	191.928	2	2.73702	346701	31.0016	55.6496	1	7.27724	0.00134471	1273.18	168.858
153	140623	0	1087651	171102	218.341	1	9.27951	117210	8.00597	46.9291	1	6.30667	0.0013357	1449.57	203.559
154	140681	0	3046843	259003	216.206	0	8.90218	342258	7.03236	40.8545	1	7.98451	0.001343	1078.04	172.781
155	140721	0	425199	176620	224.746	2	3.02719	140460	14.4605	48.4249	0	9.55698	0.00242417	1209.1	159.239
156	140722	0	761585	192962	223.705	4	4.4773	170099	8.50831	37.2239	5	9.15721	0.00332008	1311.75	116.774
157	140723	0	921691	211584	146.921	1	6.18879	148929	5.82212	30.0102	1	8.59334	0.00305831	1447.36	130.523
158	140724	0	1388196	224655	183.644	4	5.78352	240026	6.19019	25.9648	2	9.58261	0.00301749	1129.15	121.858
159	140725	0	1892306	217371	178.7	3	8.50861	222399	8.57684	24.8961	2	9.08358	0.0024505	1184.4	147.133
160	140727	0	1062675	222859	223.403	6	3.80895	278994	22.9829	52.7001	2	10.3383	0.00208493	1066.18	182.363
161	140728	0	1321907	285114	201.424	20	2.51178	526283	13.5163	57.0412	4	10.544	0.00227628	1096.38	195.856
162	140729	0	2872260	287284	222.272	6	10.4898	273814	2.01455	30.0686	5	11.0596	0.0024028	1046.87	160.329
163	140781	0	3230667	368028	272.96	11	7.67152	421125	2.322	28.352	3	10.5585	0.00222468	1053.69	119.82
164	140821	0	1877955	265522	284.716	6	3.11868	602163	35.1865	47.3693	1	14.8098	0.00275626	457.89	177.198
165	140822	0	1000428	228831	394.285	11	2.17284	460425	32.7506	44.4978	0	13.6911	0.00280064	590.316	127.686
166	140823	0	1984732	281546	377.856	3	4.68648	423502	12.8773	35.6569	2	13.1156	0.00287289	704.854	144.622
167	140824	1	1139009	190259	383.76	7	3.13927	362826	16.1403	44.7529	0	13.5554	0.00297242	559.152	211.736
168	140825	0	1589291	195087	331.59	14	4.54548	349642	15.5231	27.4409	1	13.9019	0.00290633	507.306	118.255
169	140826	0	1229504	173650	284.146	9	4.1834	293901	16.457	32.9496	1	11.7782	0.00312867	932.203	138.766
170	140827	0	878946	207662	232.904	3	3.63009	242128	12.3165	42.794	1	12.7381	0.00322572	702.602	231.379
171	140828	0	769594	215813	233.323	10	2.06669	372380	36.2079	44.3627	1	12.7315	0.00304337	758.661	199.638
172	140829	0	664296	200273	293.146	3	2.39764	277062	20.3858	44.9014	1	13.2065	0.00293637	659.421	328.369
173	140830	0	1168302	252986	337.92	12	2.87835	405893	29.849	44.8114	4	13.7396	0.00286412	611.631	135.761
174	140881	0	1589441	275624	273.158	8	3.40472	466834	19.6519	45.5219	3	14.4764	0.00263511	499.163	211.493
175	140882	0	3480896	305605	538.608	5	8.37106	415825	3.77228	28.732	1	13.4959	0.00268894	490.417	218.783
176	140921	0	737533	196038	208.393	5	3.23206	228193	9.61774	36.2443	2	9.37446	0.00189898	986.652	174.965
177	140922	0	571869	251697	188.891	12	1.82129	313991	13.1245	64.4345	3	7.13459	0.00236113	1406.85	132.895
178	140923	0	804694	201523	165.174	4	3.52464	228305	6.26337	34.4238	1	7.21116	0.00157141	1410.4	126.85
179	140924	0	944247	273895	172.25	6	3.41804	276254	10.918	40.8818	2	6.13031	0.00204588	1498.65	147.279
180	140925	0	1119449	299834	131.433	1	6.58058	170114	2.95056	29.4015	5	5.60453	0.00187979	1795.19	143.885
181	140926	0	479903	252867	148.904	2	2.91391	164694	12.4438	44.7547	3	6.77386	0.00168613	1556.26	142.599
182	140927	0	348517	145148	199.827	0	3.13029	111337	35.8909	46.3042	1	6.12161	0.00151311	1573.62	89.0605
183	140928	0	367304	164589	188.801	0	3.24617	113150	18.3058	75.4903	0	6.42652	0.00153448	1516.47	115.821
184	140929	0	652545	160764	145.575	0	7.33939	88910	8.48079	26.6516	1	6.69112	0.00153765	1609.91	102.244
185	140930	0	1741834	207754	186.383	0	11.3568	153373	3.03663	25.62	0	8.58396	0.00122289	1188.05	164.039
186	140931	0	1221409	216330	204.214	0	7.30844	167123	5.12957	24.5989	0	9.61175	0.00120579	1101.75	176.853
187	140932	0	384057	190063	185.951	0	3.27378	117313	13.1697	38.593	1	7.39493	0.00127537	1379.49	109.689
188	140981	0	1928284	342591	163.189	4	3.74057	515506	10.6217	31.7035	1	7.89236	0.0017408	1210.5	133.895
189	141021	0	1579244	149738	382.311	6	6.31857	249937	14.0552	22.8036	8	13.4778	0.0028156	547.996	171.994
190	141022	0	905265	223636	292.878	8	2.76174	327788	16.7653	53.4489	3	11.8004	0.00324524	1007.79	165.842
191	141023	0	1660850	265890	369.808	9	3.56461	465928	12.7038	36.7866	1	13.4219	0.00312658	559.316	173.956
192	141024	0	1951539	404924	242.099	5	2.56398	761137	7.35993	41.0664	4	12.5059	0.00275798	741.433	196.997
193	141025	0	639072	112851	197.311	1	6.54888	97585	4.8126	25.5995	1	10.8163	0.00286595	1109.24	169.066
194	141026	0	884577	136917	207.342	3	10.3221	85697	5.7129	18.9705	1	10.5883	0.0029225	1100.6	186.488
195	141027	0	510610	126685	217.771	1	3.79992	134374	13.1646	31.0329	0	11.5565	0.00288388	1010.32	157.725
196	141028	0	295501	169977	192.453	3	2.64263	111821	36.673	30.9268	3	10.6154	0.00273296	1101.37	191.885
197	141029	0	1932288	334400	315.862	2	7.90722	244370	3.1397	18.368	1	11.35	0.0033127	1130.05	173.629
198	141030	0	146616	152888	182.588	0	2.16615	67685	18.4039	41.9599	0	10.9568	0.00248734	971.246	187.77
199	141031	0	254824	146628	186.764	3	2.24293	113612	38.5007	49.2336	2	10.0399	0.00254183	1228.78	140.181
200	141032	0	210688	125195	189.879	1	3.14375	67018	18.0324	33.5116	0	10.8787	0.00218937	1004.44	172.324
201	141033	0	1310069	194063	150.792	1	11.6111	112829	2.91649	15.2061	1	10.1009	0.00317381	1286.72	159.982
202	141034	0	280806	138196	251.035	1	1.87285	149935	16.3465	57.1487	0	11.6481	0.00270635	1072.79	142.851
203	141081	0	1521011	177841	556.012	1	6.1541	247154	2.80945	66.2762	1	13.8497	0.0026651	469.932	233.966
204	141082	0	1005310	176870	281.653	6	3.38923	296619	4.52438	39.7103	0	10.7171	0.00270281	1052.49	159.223
205	141121	0	1001055	248766	182.916	2	2.14	467782	21.2314	42.9488	4	9.98828	0.00190138	1113.72	249.401
206	141122	0	1092995	175131	180.116	3	4.64995	235055	5.1594	27.0601	3	8.32415	0.00200398	1485.25	169.67
207	141123	0	2039982	363217	161.032	5	6.96758	292782	3.3563	15.3888	1	9.20026	0.00139419	1217.84	169.996
208	141124	0	1531704	405559	212.885	5	2.5292	605607	11.4183	30.1073	1	10.1974	0.00145747	1075.25	170.968
209	141125	0	3062208	338156	246.463	2	8.71027	351563	1.9902	21.7465	1	11.1261	0.00158444	949.331	193.347
210	141126	0	210151	165947	142.455	2	1.88392	111550	29.6763	60.2286	0	10.614	0.00193885	1083.91	169.139
211	141127	0	652545	200831	187.78	0	3.55548	183532	8.48079	26.6516	0	7.59485	0.00156246	1500.38	156.3
212	141128	0	775219	150300	199.824	3	5.1092	151730	6.64225	17.8415	1	7.78806	0.00166756	1511.02	139.808
213	141129	0	1749856	172836	158.854	0	11.68	149816	2.33556	14.7041	0	8.74488	0.00211092	1413.74	147.972
214	141130	0	604251	116586	157.004	1	4.79488	126020	7.24219	25.4321	0	9.66712	0.00258611	1336.88	89.2279
215	141181	0	3518703	332642	174.698	4	7.12839	493618	2.4135	36.4718	4	11.0094	0.00208999	1009.48	120.128
216	141182	0	2432124	317297	232.657	9	5.72493	424830	4.11459	37.5556	3	10.5381	0.00199029	1051.21	222.967
217	150103	1	3204618	166876	288.854	4	9.90814	323433	0.17843	85.8036	44	5.68247	0.000918496	1327.09	296.529
218	150121	0	2359156	401852	198.974	2	7.13743	330533	17.7692	35.6745	6	7.30565	0.000908708	1197.81	226.004
219	150122	0	1701846	149497	246.232	1	8.0515	211370	13.6219	38.2423	2	8.64802	0.000944542	1023.94	256.658
220	150123	0	2383869	270404	193.849	2	13.2306	180178	10.455	31.338	3	7.05854	0.00117022	1271.61	201.302
221	150124	0	693305	150614	195.101	2	7.02309	98718	10.7394	43.9932	1	7.41648	0.00117348	1364.07	141.438
222	150125	0	552689	139716	147.141	0	4.87002	113488	18.0695	52.5885	6	4.33902	0.00104081	1741.27	167.065
223	150221	0	1906933	225581	268.299	1	6.5459	291317	23.837	40.7	2	7.99071	0.000840606	1149.74	237.727
224	150222	0	767216	231639	129.662	2	4.1611	184378	21.211	25.8586	4	5.25627	0.000736585	1608.82	152.439
225	150223	0	1076656	212391	119.672	2	10.0993	106607	15.984	26.4249	3	6.54508	0.000618133	1389.79	100.473
226	150421	1	996606	382669	131.861	5	3.49125	285458	24.8161	49.8446	2	6.08229	0.00153539	552.513	104.062
227	150422	0	1428803	306417	145.798	6	4.15586	343804	20.4983	42.7443	4	4.75798	0.0016656	801.076	117.421
228	150423	0	653627	296941	126.951	1	3.54508	184376	23.3967	51.1738	4	5.5538	0.00141084	772.214	107.961
229	150424	0	899545	317699	154.014	3	4.29473	209453	18.2098	46.5025	1	4.14974	0.00147231	982.998	143.669
230	150425	0	1501936	277248	138.776	3	6.7244	223356	16.2301	29.0811	3	2.38695	0.00162583	1343.99	128.893
231	150426	0	1532918	440350	163.081	2	3.38384	453012	35.8473	44.5554	0	7.26783	0.0013448	672.63	113.55
232	150428	0	993602	310566	218.746	8	4.34498	228678	17.4795	44.8372	3	6.0943	0.00179137	991.973	131.007
233	150429	0	1758974	516566	185.705	5	3.03508	579547	27.3693	47.6772	5	6.82172	0.00184512	830.022	159.123
234	150430	1	1631663	428330	158.281	8	2.82206	578181	34.5321	44.3769	3	7.8951	0.00170327	560.832	117.445
235	150521	0	1377300	400896	200.456	1	2.52837	544739	44.5727	39.9405	4	7.08648	0.00156306	165.295	98.1521
236	150522	0	1270600	336951	156.253	3	3.14497	404010	40.5556	42.9718	1	7.38771	0.00181148	191.358	79.153
237	150523	0	1414500	337802	202.69	1	3.34388	423011	41.4351	40.7847	3	7.7296	0.00129265	234.165	141.31
238	150524	0	555900	187188	117.257	4	3.08995	179906	38.4961	55.1718	1	7.53198	0.00163334	316.341	118.079
239	150525	0	1342500	405000	162.612	3	3.20325	419106	31.5307	46.54	5	7.92016	0.00144807	338.378	92.256
240	150526	0	1517900	329815	157.687	2	5.14105	295251	27.2284	35.0089	1	5.58106	0.00163859	553.459	123.351
241	150581	0	1975900	234936	276.132	0	18.7634	105306	2.13574	20.6792	1	2.3002	0.00164448	943.214	147.97
242	150603	1	1205586	251000	191.012	0	26.5325	45438	0.00174189	75.1322	17	8.61571	0.000758623	1337.05	179.05
243	150621	0	4109453	571738	134.316	0	12.1027	339549	12.1076	34.8326	6	9.23953	0.000666939	1177.63	147.669
244	150622	0	10709049	944757	154.461	4	28.5364	375277	1.28603	24.583	5	9.03687	0.00102325	1189.05	147.541
245	150623	0	1985465	348297	166.366	1	28.187	70439	8.40513	21.4765	4	9.8267	0.000805744	1365.38	2.92948
246	150624	0	5189518	571081	145.128	1	33.1902	156357	2.15323	17.4549	0	9.22998	0.000529526	1379.7	46.8527
247	150625	0	1462995	401238	121.118	2	12.1099	120810	17.9572	33.4478	9	9.60673	0.000404335	1236.32	77.2383
248	150626	0	3982958	556383	103.375	2	30.0939	132351	4.76623	20.9987	3	9.68674	0.000791092	1307.21	21.038
249	150627	0	9907720	989699	120.412	1	42.1134	235263	1.00063	23.9901	5	8.81558	0.000812387	1350.61	119.252
250	150721	0	1030028	367839	170.741	0	3.53065	291739	50.6097	36.2436	2	2.46794	0.00218444	468.374	210.555
251	150722	0	932604	309866	119.297	0	3.23631	288169	65.1027	29.2679	1	2.45036	0.00225565	316.892	247.948
252	150723	0	750883	273088	69.7374	1	2.7366	274385	42.8044	45.9705	9	0.234106	0.00234748	590.124	204.108
253	150724	0	1482757	214317	98.6973	3	10.7012	138560	7.40607	28.8876	2	0.494322	0.00190282	859.933	164.992
254	150725	0	1114183	168549	101.941	1	18.2485	61056	15.467	13.9873	4	0.841541	0.00172251	680.395	142.926
255	150726	0	270115	107470	108.794	0	6.36373	42446	45.1311	39.7849	1	1.75595	0.00158164	700.744	128.881
256	150727	0	771446	118672	118.103	0	19.5506	39459	23.0112	13.6592	2	2.68587	0.00122609	646.859	80.3857
257	150781	0	1579403	389413	346.845	0	9.23206	171078	2.48144	66.2876	3	1.85983	0.0013922	640.901	246.309
258	150782	0	1086060	287378	89.0199	0	2.9282	370897	25.641	61.9994	7	-0.499511	0.00204859	892.14	194.304
259	150783	0	1793076	358543	164.844	0	4.6471	385848	33.4438	29.9292	7	2.28117	0.00212498	670.321	212.76
260	150784	0	431833	164473	87.3228	1	5.36832	80441	46.6884	42.5558	6	-1.31682	0.00202377	731.083	216.505
261	150785	0	349208	162151	78.2196	0	3.01554	115803	14.8522	60.2357	3	-2.05918	0.00220685	905.106	210.732
262	150821	0	1137008	314323	246.236	0	4.17615	272262	33.0518	51.8291	2	9.49024	0.000316457	1027.68	325.403
263	150822	0	626251	164576	189.345	1	5.09765	122851	23.2362	37.108	2	10.0742	0.000266146	1140.98	176.45
264	150823	0	1642833	369227	149.093	1	5.3253	308496	27.9692	35.3015	3	7.82499	0.000470043	1221.61	235.583
265	150824	0	1029220	285141	122.204	3	7.2776	141423	23.4849	37.2573	5	7.15763	0.00039067	1359.99	144.175
266	150825	1	931145	212398	112.465	0	13.0037	71606	6.10216	16.9974	3	8.53862	0.000248992	1290.1	130.384
267	150826	0	1254772	283797	299.888	0	4.62732	271166	39.7077	42.1901	2	9.56726	0.000251666	1036.49	341.717
268	150921	0	629913	225787	212.71	0	4.37832	143871	16.414	27.7102	2	4.48009	0.0010697	1649.6	153.311
269	150922	0	500946	202905	227.043	0	3.90209	128379	16.9344	34.4856	0	4.6503	0.00112348	1455.69	48.863
270	150923	0	648328	346083	178.216	0	2.57182	252089	24.3951	48.2711	0	5.02969	0.00100046	1448.21	106.14
271	150924	0	635444	285646	230.032	0	2.80479	226557	21.3586	52.7584	0	5.42709	0.00130815	1426.89	170.823
272	150925	0	492024	273085	220.343	1	2.53728	193918	30.5331	44.4125	1	5.628	0.00126235	1464.79	189.42
273	150926	0	839330	293369	327.595	1	6.32583	132683	18.3453	36.4691	2	5.26658	0.00108908	1431.51	178.344
274	150927	0	559986	220614	184.43	0	3.57752	156529	29.7359	32.9178	1	4.27619	0.00101248	1705.47	126.698
275	150928	0	757036	239308	177.384	1	4.83531	156564	22.1226	29.5995	1	4.9273	0.00100476	1531.8	100.063
276	150929	0	639024	282866	108.878	2	3.45471	184972	30.2571	39.1168	5	6.29134	0.000701938	1275.24	74.0484
277	150981	0	954596	267779	178.281	0	3.74257	255064	13.3989	36.7292	0	5.32265	0.00135227	1468.59	143.554
278	152201	0	2021600	324700	281.197	3	5.74834	351684	6.08424	46.9932	8	5.77867	0.00163633	320.719	245.461
279	152202	0	205621	139009	150.493	1	2.8664	71735	20.78	61.9562	8	-0.109882	0.00208327	1103.72	220.664
280	152221	0	1142240	451609	160.653	0	3.71963	307084	54.6047	31.3863	0	3.17533	0.00188573	648.991	173.414
281	152222	0	725290	324443	160.125	1	2.73266	265415	46.0337	37.8872	2	5.31898	0.0016052	470.183	106.383
282	152223	0	1106143	452800	165.744	0	2.68752	411585	55.6426	35.6919	5	4.73944	0.00179254	348.941	209.653
283	152224	0	817048	348694	172.655	0	2.85412	286270	43.3883	29.7349	8	5.54468	0.00168495	423.819	157.622
284	152501	0	745681	174921	287.757	0	8.53319	87386	1.28259	75.6378	4	6.51108	0.000569103	946.396	0.166635
285	152502	0	2953354	373062	112.11	1	11.5269	256215	7.29801	42.7198	4	3.58184	0.00106629	1122.67	46.6286
286	152522	0	433056	132632	116.775	0	9.44774	45837	26.2978	35.8138	0	3.10919	0.000936043	1207.95	45.3518
287	152523	0	393263	129528	131.358	1	11.1479	35277	22.6088	28.724	0	4.55939	0.00069753	1086.9	44.4496
288	152524	0	432222	145521	117.531	0	6.58684	65619	18.2198	43.8909	3	6.33626	0.000631175	1087.44	34.006
289	152525	1	1126221	308024	102.809	1	11.4003	98789	24.8584	27.16	5	2.63755	0.00124328	947.366	58.9462
290	152526	0	1754547	211802	83.445	0	19.0482	92111	11.027	13.8607	1	2.62949	0.00134946	1069.77	76.977
291	152527	0	526720	217628	177.169	0	4.43741	118700	29.7515	40.8179	1	3.7512	0.00124768	1452.15	51.2268
292	152528	0	249356	92009	145.378	0	8.3008	30040	19.6037	37.4822	1	5.48841	0.000891522	1289.28	43.0688
293	152529	0	364882	126057	156.473	0	6.36848	57295	20.2095	38.0361	0	4.65922	0.000990062	1267.3	36.6917
294	152530	0	623655	153850	160.052	2	7.27923	85676	15.6708	33.5886	1	3.41221	0.00127793	1322.75	46.407
295	152531	0	544322	177306	172.588	3	5.15066	105680	21.4186	37.7209	3	3.24756	0.00165255	1355.64	121.249
296	152921	0	3038190	314437	79.9215	1	15.9279	190747	4.44409	26.868	8	10.2745	0.000339579	1304.34	63.3294
297	152922	0	221698	102334	50.1408	2	8.10744	27345	16.1431	43.7577	5	10.2217	0.000239069	1376.43	47.5362
298	152923	0	375978	93557	76.3813	0	11.0186	34122	7.31107	70.2254	3	10.9652	9.70972e-05	1128.81	106.159
299	210123	0	1243769	344297	205.12	0	3.75851	330921	31.4627	42.5663	4	8.07289	0.0021163	102.697	216.021
300	210124	0	2078573	334368	210.261	1	5.02542	413612	23.1912	51.6879	5	8.52198	0.00229314	88.6815	198.244
301	210181	0	2811332	487626	229.089	1	4.076	689729	31.9917	45.699	3	9.13565	0.00224222	36.9107	173.601
302	210224	0	938456	98476	910.79	1	17.5955	53335	63.8812	34.7032	5	10.7093	0.00227833	42.8411	2025.41
303	210281	0	9340678	944366	252.669	2	9.8182	951364	12.848	35.8324	6	10.839	0.00218445	71.7096	223.921
304	210283	0	5745222	753260	240.328	0	6.33791	906485	22.7026	36.9208	9	10.0218	0.00254426	107.402	269.75
305	210321	0	1537333	316891	212.781	0	4.41586	348139	25.51	47.9776	3	9.83998	0.00251696	7.5528	226.144
306	210323	0	1518289	353614	186.528	1	3.04255	499018	18.2254	59.2215	10	8.5405	0.00281403	266.08	212.394
307	210381	1	5679631	660982	236.176	4	4.22547	1344141	7.95119	57.6608	13	9.47235	0.00256625	112.646	213.645
308	210421	0	294597	98690	227.159	0	1.73101	170188	37.422	22.0097	2	7.3572	0.00249143	291.706	188.758
309	210422	0	526281	242810	184.787	3	1.9733	266701	34.2615	50.2988	2	6.18849	0.002793	499.62	221.105
310	210423	0	606191	199606	191.962	0	1.98941	304709	31.0574	45.8182	0	6.30841	0.00264782	453.093	236.234
311	210521	0	1370988	188103	183.083	2	4.40985	310892	13.7399	50.8308	6	6.79712	0.00300152	472.761	197.879
312	210522	1	1117049	188293	204.714	6	3.34257	334189	20.1621	54.2918	5	6.38904	0.00293397	513.852	236.472
313	210624	1	1069808	273689	194.605	1	2.57152	416022	28.1257	43.4898	5	7.8486	0.0032491	350.449	230.745
314	210681	0	2435562	406011	320.244	2	3.56839	682539	37.1863	42.0471	3	10.1951	0.00263152	34.2173	347.937
315	210682	0	1788905	345077	179.825	2	3.13198	571174	18.3431	49.8564	2	8.36714	0.00320058	248.113	219.333
316	210726	0	1284909	273332	197.497	0	1.99334	644601	43.3761	47.3507	0	9.40088	0.00214981	35.9043	206.951
317	210727	0	1064096	208226	171.66	3	2.56663	414588	37.7096	40.0645	4	9.28143	0.00226598	165.02	158.502
318	210781	0	1548723	335801	217.712	1	3.10406	498934	35.0179	45.7782	5	9.95901	0.002414	56.8432	206.01
319	210782	0	1134844	263495	225.349	4	2.09908	540639	40.528	50.544	3	9.52154	0.00231661	72.186	174.391
320	210881	0	1704674	463609	217.121	3	2.33702	729423	28.1696	44.7023	3	9.4108	0.00261306	237.747	224.474
321	210882	0	2969285	432206	239.275	1	4.04013	734947	15.0267	43.0242	1	9.64507	0.00257435	130.69	232.093
322	210911	1	558706	73476	360.456	0	2.55204	218925	0.571141	72.7687	1	8.58319	0.00202251	222.246	112.399
323	210921	0	1649168	419729	157.418	4	2.35123	701406	38.2789	39.8603	7	8.36871	0.00202137	241.654	180.572
324	210922	0	1199028	255879	169.612	0	3.1415	381674	46.5585	36.1017	2	8.18256	0.00204992	141.23	202.721
325	211021	0	1425445	298007	200.723	1	2.32752	612431	28.458	43.4431	2	8.44709	0.00270093	220.767	208.708
326	211081	0	1577673	258080	243.31	1	3.03163	520404	22.9649	48.066	1	9.30809	0.00235816	68.9846	263.04
327	211122	0	1837674	239571	222.6	0	6.0482	303838	27.2036	28.2416	0	10.0706	0.00253687	4.50314	311.982
328	211221	0	1221336	278239	238.464	0	2.75648	443078	24.7734	40.8771	1	8.25989	0.00251169	164.592	228.634
329	211223	0	570162	240809	181.61	1	1.85848	306790	44.2965	42.4183	1	6.95876	0.0023231	318.226	176.269
330	211224	0	1451891	467100	183.812	1	1.62928	891125	46.6484	41.2813	0	7.80455	0.00225062	130.875	222.052
331	211281	0	1117428	136213	245.183	0	4.22329	264587	3.33829	32.4516	2	8.50786	0.00237979	95.6968	209.367
332	211282	0	1171796	237756	203.365	2	2.06568	567269	34.8533	47.183	2	7.5788	0.00250986	210.631	200.653
333	211321	0	1082217	343428	183.485	6	2.29949	470633	35.613	43.1961	4	9.04105	0.00222248	368.591	145.451
334	211322	0	1281185	427559	165.433	4	2.43936	525213	30.0021	45.4054	3	7.57266	0.00177313	648.234	120.522
335	211324	0	1078547	302070	149.41	2	2.84748	378772	36.3681	44.0198	2	8.85921	0.00204411	447.874	145.763
336	211381	0	1374172	440300	159.702	3	2.6754	513632	30.012	43.7178	5	8.79961	0.00211433	300.567	147.817
337	211382	0	1613834	406668	212.745	0	2.69665	598458	31.5179	51.5879	0	8.57166	0.0020728	550.805	127.186
338	211421	0	1805372	452600	221.109	3	2.93705	614688	34.7571	42.5697	4	10.4226	0.00244068	145.512	236.842
339	211422	0	915300	348528	201.233	2	1.67883	545200	31.2323	52.253	3	9.28931	0.00226917	422.473	161.833
340	211481	0	1390552	425945	231.205	2	2.42761	572808	24.5426	54.4435	5	10.4752	0.00230407	99.0632	217.109
341	220113	1	2618900	704831	192.32	0	3.40641	768816	20.734	49.9573	6	6.38934	0.00194834	223.495	268.592
342	220122	0	3095295	798939	179.985	2	3.10722	996162	44.2757	41.2598	2	6.32764	0.00176158	190.563	190.94
343	220182	0	2825317	708133	195.176	0	2.32513	1215123	43.6548	43.4167	6	5.91898	0.00185181	186.93	228.298
344	220183	0	2675009	645099	173.405	1	3.4284	780249	32.3307	51.7158	0	6.3554	0.00178811	175.171	256.095
345	220221	0	725961	244688	193.412	1	1.73117	419347	18.585	50.2206	3	5.96568	0.00225484	342.362	223.754
346	220281	0	1020963	292563	191.366	1	2.17677	469026	27.6484	50.5116	3	4.77098	0.0024239	455.98	205.816
347	220282	0	1077203	334082	186.34	2	2.29835	468685	32.1331	45.3111	3	5.46626	0.00237793	481.657	200.55
348	220283	0	1319132	396970	162.565	3	1.94567	677985	42.8103	41.268	1	5.24531	0.00233629	328.812	219.767
349	220284	0	1367231	350082	200.926	3	2.57456	531054	27.2408	45.2598	2	6.13558	0.00224836	373.219	209.095
350	220322	0	1581246	565715	185.488	3	2.1935	720877	53.9601	37.1016	3	7.23465	0.00194799	171.501	217.128
351	220323	0	1028764	427794	201.145	0	2.08566	493255	45.0874	47.3594	3	6.82671	0.00212018	291.69	219.502
352	220381	0	3147476	777667	205.036	3	3.11015	1012000	27.1897	51.333	1	6.82102	0.00200547	198.747	222.987
353	220382	0	1044758	411598	230.751	1	2.3754	439824	40.3608	39.7651	1	6.85368	0.00190196	143.528	158.856
354	220421	0	1482331	310208	203.929	0	4.05745	365336	17.5574	59.3891	3	6.59993	0.00234174	395.704	218.022
355	220422	0	988554	277624	206.185	0	2.80873	351958	22.3526	56.2877	1	6.78362	0.00217308	334.185	188.819
356	220521	0	866049	265158	197.99	5	3.33305	259837	12.2024	48.5036	7	5.39742	0.00293061	636.569	213.003
357	220523	0	929511	274158	234.494	1	2.46204	377537	24.4812	52.1399	3	5.98549	0.00254801	445.022	205.04
358	220524	1	827423	289162	189.721	1	2.16459	382254	26.0591	52.3345	7	5.67076	0.00284606	557.59	208.834
359	220581	0	2712021	632603	232.218	3	4.16826	650636	8.29931	45.7808	4	6.61765	0.00237692	365.745	249.304
360	220582	0	728693	290098	193.407	4	3.04097	239625	10.7621	66.5084	8	6.37564	0.00317429	546.713	225.952
361	220621	0	1153287	286522	210.528	1	3.71726	310252	21.0582	60.7547	5	3.88203	0.00289022	872.885	259.525
362	220622	0	675312	177541	231.184	0	4.88992	138103	11.2478	60.5609	2	5.11282	0.00287425	661.038	226.21
363	220623	0	387658	171384	258.656	3	5.27835	73443	15.6287	60.4337	7	2.86619	0.00267015	1085.2	309.5
364	220681	0	841646	171287	228.816	2	4.49381	187290	10.8539	59.3325	3	4.12044	0.00269784	817.549	238.789
365	220721	0	1599817	494736	174.935	2	2.39171	668902	40.6895	45.5617	2	6.07718	0.00172145	164.667	96.6751
366	220722	0	1587937	497508	180.975	0	2.36792	670603	40.2768	48.1297	2	6.42428	0.00185123	176.505	66.6794
367	220723	0	741114	292560	181.705	1	2.35312	314949	27.5952	46.5332	1	6.13513	0.00175088	142.849	27.6698
368	220781	0	1555052	520987	206.484	2	2.02708	767140	40.0651	50.2367	3	5.95619	0.00164431	164.317	129.04
369	220821	0	855457	355155	173.52	1	2.92153	292811	36.6861	51.3198	2	6.08083	0.00157766	135.481	185.73
370	220822	0	922966	488733	180.381	0	2.49124	370485	31.2188	51.1466	5	6.60547	0.00154233	156.122	45.1744
371	220881	0	930352	354723	156.308	0	2.01708	461238	36.2195	55.8836	1	6.35189	0.00155666	197.197	148.227
372	220882	0	1028449	433853	174.803	2	2.28412	450260	29.0015	52.142	4	6.20722	0.00163612	133.913	141.641
373	222401	0	3520803	526141	220.566	1	5.59727	629022	1.29868	59.5139	9	5.38111	0.0019625	519.78	174.332
374	222402	0	277427	183754	235.592	1	1.82382	152113	6.38654	59.3161	2	5.76937	0.00180211	332.092	234.992
375	222403	0	1492679	459183	179.881	3	2.93681	508265	15.9604	49.8039	7	3.96274	0.00254536	686.384	210.899
376	222404	0	1022518	269360	162.156	4	4.26999	239466	6.81964	40.6328	3	5.45258	0.00207501	404.154	218.511
377	222405	1	335250	241971	205.128	0	2.26213	148201	13.3485	58.505	6	5.68914	0.00185887	478.848	198.429
378	222406	0	364579	237920	187.824	4	1.84231	197892	14.1999	55.8518	2	4.3247	0.00210957	846.403	192.191
379	222424	0	577957	255444	158.958	1	2.155	268194	25.1434	54.9312	3	4.23545	0.00199241	614.027	190.781
380	222426	1	420479	234085	181.199	1	1.77492	236900	17.1871	52.1798	11	4.29359	0.00238025	782.69	207.79
381	230123	0	1166877	297796	184.548	1	2.86743	406942	26.1288	61.7199	2	4.50077	0.00182729	188.859	286.355
382	230124	0	700283	213737	180.562	0	3.30551	211853	42.7084	42.6125	4	4.73678	0.00240453	222.578	273.075
383	230125	0	1789741	333340	188.818	1	3.09647	577994	24.4888	64.0394	4	4.86923	0.00228578	223.126	266.507
384	230126	0	1268894	410396	142.244	1	2.04337	620980	36.4015	55.8134	1	4.50383	0.0022009	168.967	279.307
385	230127	0	841159	219317	143.238	0	2.8941	290646	32.0561	60.1287	2	4.3068	0.00230569	203.437	279.676
386	230128	0	908601	204396	119.785	0	4.12107	220477	39.2376	53.6098	2	3.92231	0.00230141	260.497	261.039
387	230129	0	696072	250345	157.474	0	2.75295	252846	27.4628	59.0936	1	4.8638	0.00232034	235.694	255.193
388	230183	0	1858122	346608	164.434	0	3.0308	613079	37.8086	49.6165	8	4.23993	0.00237839	390.599	203.76
389	230184	0	2920739	578599	160.62	0	3.15986	924325	39.2141	48.1143	3	4.6071	0.00240087	327.773	274.027
390	230221	0	1340606	457930	228.354	0	2.25507	594484	42.573	26.562	2	5.01517	0.00189789	211.499	209.851
391	230223	0	769134	182671	216.716	0	1.52649	503859	49.4028	38.8624	2	3.85008	0.00188341	200.945	209.286
392	230224	0	692187	328070	178.265	1	2.19357	315553	42.5827	35.3618	5	5.58381	0.00164313	139.637	208.594
393	230225	0	916663	359407	174.851	0	2.36617	387403	48.3055	30.0073	3	4.15076	0.0020152	193.406	258.594
394	230227	0	804002	316163	201.66	0	2.76691	290578	43.8392	31.0857	5	4.30791	0.00185005	162.063	227.349
395	230229	0	688111	344017	205.166	0	1.62687	422967	48.1079	40.5262	1	3.1921	0.002017	276.765	218.065
396	230230	0	674582	322874	240.097	1	2.425	278178	25.6762	33.0156	1	3.14037	0.00204367	269.745	249.458
397	230231	0	658512	154053	175.839	0	1.21008	544190	48.4772	40.6805	1	3.50659	0.00189579	245.428	216.619
398	230281	0	1113187	525190	173.194	0	1.69723	655885	48.788	37.651	3	3.16161	0.00207675	247.491	217.944
399	230321	0	921932	269573	163.201	1	3.22769	285632	34.169	47.3907	5	4.85854	0.00170803	310.493	248.593
400	230381	0	1607884	284409	210.771	0	4.82889	332972	61.9061	26.7346	6	4.78741	0.00198523	102.691	269.334
401	230382	0	1439625	380769	168.641	1	3.37142	427008	45.0982	45.857	6	5.22694	0.00174866	134.614	260.875
402	230421	0	1060687	259395	142.084	0	4.4246	239725	44.5858	36.6471	9	2.99575	0.00187361	184.084	252.507
403	230422	0	589930	186565	194.69	2	3.23469	182376	62.6696	33.884	2	4.53623	0.00166265	57.9637	308.155
404	230521	0	755933	259578	202.588	0	2.50026	302342	40.5054	45.3829	3	4.98811	0.0017819	130.166	237.38
405	230522	0	429580	94200	171.138	0	4.51704	95102	42.8705	48.1049	4	5.29808	0.00166905	75.3791	276.703
406	230523	0	1292301	370706	183.783	1	2.9684	435352	62.0301	28.0408	9	4.68532	0.00182127	157.946	239.491
407	230524	0	688362	181267	199.158	1	4.17293	164959	66.9831	28.2443	6	3.83026	0.00210774	131.664	278.566
408	230621	0	1534216	233951	142.083	0	3.72014	412408	36.5132	40.1298	0	5.35417	0.00161289	155.227	98.7223
409	230622	0	1298752	345703	150.861	2	3.17049	409637	42.646	36.7748	0	5.84779	0.00152901	127.997	211.664
410	230623	0	852548	238503	223.951	0	3.31204	257409	40.6996	37.899	4	4.63052	0.0017305	152.847	187.3
411	230624	0	1132255	276608	152.225	0	4.58228	247094	40.6672	41.8147	8	5.42195	0.00158472	138.592	123.889
412	230722	0	267347	198958	161.208	0	3.70369	72184	58.1387	37.9514	5	2.15439	0.00207751	246.139	270.531
413	230723	0	172149	61692	176.735	0	3.20952	53637	70.6632	24.0321	3	1.68079	0.00213156	435.65	254.053
414	230724	0	243385	91434	155.442	0	2.34785	103663	57.1013	32.3771	2	1.57547	0.00201428	456.975	222.23
415	230725	0	149012	56358	145.538	0	1.34631	110682	50.3691	36.8923	1	1.93879	0.0024522	528.16	222.729
416	230726	0	195966	97592	148.104	0	1.56716	125045	25.2039	54.5324	1	2.52782	0.00204255	379.051	193.747
417	230781	0	796139	292364	174.974	0	2.75077	289424	46.4342	30.9145	5	2.55969	0.00249853	380.43	272.653
418	230811	1	516502	1228900	222.162	1	1.3398	385507	4.71755	68.8968	3	17.6512	0.00172264	138.551	319.387
419	230822	0	1266303	444038	176.835	0	2.55065	496462	53.3294	28.5196	4	4.44912	0.00190413	234.535	233.345
420	230826	0	692993	254889	168.553	1	3.24945	213265	65.1969	25.2215	1	4.80908	0.0017665	92.4551	338.322
421	230828	0	695019	279388	171.42	0	2.58608	268754	54.6936	30.081	4	3.89083	0.00177413	189.716	335.084
422	230881	0	1107062	271621	227.376	0	5.87251	188516	61.1308	33.6957	3	4.00862	0.00175097	57.5041	260.232
423	230882	0	1670514	540922	229.365	0	3.55587	469790	42.5057	44.9162	4	4.73121	0.00170573	58.4799	253.14
424	230883	0	781363	251555	194.159	1	6.18387	126355	74.6947	23.6127	5	3.60481	0.00198217	48.2506	255.293
425	230921	0	561114	291156	206.61	0	2.28493	245572	32.7541	47.9163	1	4.63803	0.00196542	299.052	231.683
426	231025	0	749050	283467	172.5	0	1.93768	386570	42.7655	47.2576	2	4.04553	0.00192878	413.737	213.19
427	231081	0	539504	245258	208.113	0	3.87717	139149	2.6656	81.9519	3	4.31772	0.0018431	557.94	154.702
428	231083	0	1224292	251221	166.231	2	2.93956	416488	26.6239	51.6408	11	3.44696	0.00235644	591.694	200.426
429	231084	1	1241313	267201	175.818	2	2.62928	472111	53.5133	40.4842	8	4.42913	0.00199644	527.604	217.898
430	231085	0	1329728	306388	188.259	1	4.30232	309072	24.5789	38.0582	7	4.16696	0.00189418	548.091	213.364
431	231086	0	749816	215386	185.917	3	3.56912	210084	38.2481	41.1441	3	4.50575	0.00174827	527.689	222.474
432	231123	0	418492	258578	135.321	1	4.33226	96599	49.7916	27.0729	5	2.12553	0.00212952	363.505	247.125
433	231124	0	233379	246066	148.721	0	1.99497	116984	42.6825	51.697	2	2.27346	0.00202074	322.856	234.915
434	231181	0	1301736	457247	187.881	1	2.85027	456706	29.7324	57.7343	3	2.75929	0.00218126	325.012	245.377
435	231182	0	1164010	426287	198.914	1	3.32798	349765	59.9236	33.9635	7	2.10182	0.0021708	348.918	239.829
436	231183	0	2470790	543778	138.859	0	4.72067	523398	51.5016	33.6131	8	1.64843	0.00208024	370.34	218.086
437	231221	0	772924	377098	180.664	0	1.60622	481206	53.4969	38.2029	8	4.18601	0.00202764	173.442	297.325
438	231222	0	761411	282806	155.31	1	1.69481	449260	56.1862	36.6841	4	4.89105	0.00181505	154.45	198.933
439	231223	0	837896	329562	179.303	0	1.69785	493504	56.7146	28.2995	3	4.39036	0.00193968	187.251	200.058
440	231224	0	910732	283056	171.707	1	2.25744	403436	59.3552	28.4927	5	3.31176	0.00240138	265.747	278.448
441	231225	0	543215	254582	189.249	0	1.6101	337380	58.8829	32.1387	1	4.03863	0.00183824	205.014	164.763
442	231226	0	550057	298899	157.436	0	1.58697	346608	60.1483	34.9473	2	2.82948	0.00238516	310.868	274.065
443	231281	0	1799469	346317	125.473	0	3.5259	510358	23.4704	62.9248	5	4.97009	0.00173742	152.62	135.391
444	231282	0	2221510	412241	166.803	1	2.36082	940989	46.129	39.2771	1	5.23166	0.00168799	151.438	158.018
445	231283	0	1309983	613256	186.835	0	1.62405	806615	65.5346	30.4002	4	3.62604	0.00208751	218.456	310.067
446	232701	0	412851	162796	146.25	1	4.71975	87473	27.6901	28.2242	9	-1.41632	0.00212175	615.757	212.897
447	232721	0	172911	146941	110.709	0	1.11854	154586	49.2513	46.7252	10	-0.648264	0.0023453	576.857	213.858
448	232722	0	230072	85813	137.779	0	2.36301	97364	51.8816	38.581	3	-0.817021	0.0023533	474.106	224.951
449	320206	1	11451300	1006000	716.948	0	15.8897	720673	1.45573	43.4187	4	17.2003	0.00353959	4.72651	444.196
450	320281	0	45803300	2688007	577.928	8	27.3727	1673319	0.836184	47.1298	7	16.9964	0.0033684	6.20507	459.963
451	320282	0	20821700	1882998	374.025	7	16.0177	1299922	2.61842	45.2192	11	17.425	0.00439989	35.8931	247.272
452	320321	0	5380400	820806	219.521	0	5.32687	1010049	18.5023	45.4241	4	15.7598	0.00303607	40.4205	246.887
453	320322	0	9263600	1278510	222.591	0	7.89795	1172912	13.3166	44.5173	7	15.6378	0.00305307	37.1229	355.393
454	320324	0	6758200	1035365	282.406	1	6.17659	1094163	16.7619	43.0973	5	15.8595	0.00327929	24.6779	327.702
455	320381	0	7814300	1030671	267.561	1	8.43953	925916	11.923	49.9584	6	15.514	0.0036309	26.6015	316.718
456	320382	0	11082200	1270585	202.741	3	7.06891	1567739	14.8914	44.9685	10	15.4781	0.00350686	27.0802	329.973
457	320481	0	12613000	1099109	351.589	2	16.053	785708	4.50329	44.0569	5	17.2756	0.00389482	27.7462	169.682
458	320506	1	15191700	2032380	152.609	7	8.0042	1897966	1.15655	52.7235	6	17.7529	0.00485167	7.95282	137.469
459	320509	1	22245300	3511169	481.059	9	16.6618	1335110	1.67856	46.1751	6	17.516	0.00452889	4.5735	625.977
460	320581	0	26720400	2733949	455.797	6	16.9572	1575751	1.48501	48.302	4	17.0853	0.00362558	5.50151	479.237
461	320582	0	30302100	2443972	438.22	3	23.1362	1309725	0.98178	47.8376	7	16.8981	0.00327699	4.66577	483.026
462	320583	0	47480600	3991135	455.784	6	27.2736	1740900	0.656689	47.475	8	17.2608	0.00399872	3.68902	621.643
463	320585	0	15740500	1675569	396.55	4	21.2346	741265	1.52346	48.7716	4	17.1712	0.00376571	3.94641	541.934
464	320623	0	12722000	1463782	328.064	0	12.2641	1037340	7.54598	42.7134	3	16.5753	0.00335219	3.99845	439.767
465	320681	1	13460000	1182203	364.89	0	13.2084	1019051	6.5899	44.5988	4	16.9904	0.00380443	3.21305	447.608
466	320682	0	14324000	1392441	297.298	2	10.7556	1331768	5.73862	44.8618	11	16.4809	0.00325569	4.54356	385.655
467	320684	0	15693000	1343210	430.246	0	16.5199	949946	4.62627	46.3264	5	16.6487	0.00354924	4.36421	488.678
468	320685	0	13431000	1394200	314.647	2	14.7464	910797	5.666	40.2874	11	16.3283	0.00329497	3.89917	413.115
469	320722	0	6328500	842288	215.57	2	6.32453	1000627	14.5674	43.8271	6	15.1936	0.00330118	26.211	291.369
470	320723	0	4240200	716964	218.737	1	4.90942	863687	19.3623	44.6724	6	15.4031	0.002988	2.2466	377.267
471	320724	0	4525700	608689	190.61	0	6.85412	660289	15.4871	37.93	3	15.4874	0.00300521	1.94607	421.922
472	320826	0	6504800	742204	218.796	1	7.14436	910480	11.4331	45.7278	2	15.6394	0.00301006	5.54986	405.675
473	320830	0	5019400	662087	201.1	4	7.26269	691121	15.3983	47.0654	5	16.4493	0.00268193	36.886	293.328
474	320831	0	3865100	536734	143.474	0	11.4605	337254	12.794	46.5266	3	16.3992	0.00285916	6.94037	318.607
475	320921	0	4463300	728053	217.545	0	8.33741	535334	12.9769	41.3282	0	15.542	0.00289212	2.33072	362.2
476	320922	0	5651300	1000513	250.692	0	5.61295	1006833	13.9826	46.2336	1	15.6137	0.0027177	0.878712	441.927
477	320923	0	6454500	973900	180.711	1	7.32692	880930	11.6895	47.0509	6	15.7064	0.00283169	0.640261	507.577
478	320924	0	6633100	1030899	186.403	0	7.02449	944282	16.8473	46.963	6	15.7231	0.00269002	0.0119978	379.29
479	320925	0	6655200	1047264	261.399	0	8.55814	777646	8.54971	49.5342	5	15.8377	0.00285692	0.648074	479.226
480	320981	0	9860800	1277968	218.485	1	9.48396	1039734	14.4907	49.6491	11	16.2407	0.00326719	2.95864	440.774
481	321023	0	8414100	862901	238.919	0	10.575	795657	10.6916	41.3045	11	16.1582	0.00293932	2.53585	479.81
482	321081	0	9107100	713477	287.544	1	14.6095	623367	2.61774	44.2622	5	16.7136	0.00306581	22.848	163.103
483	321084	1	9293100	881479	200.139	3	12.0274	772659	10.0451	39.567	7	16.4871	0.00299178	3.87623	386.087
484	321181	0	13240100	1075154	435.131	2	13.1797	1004580	3.96674	43.9158	7	16.9734	0.00345648	8.48312	288.955
485	321182	0	5507700	658553	218.403	0	15.6817	351219	3.17919	44.3361	4	16.6903	0.00336517	3.87185	407.346
486	321183	0	7367500	857999	320.176	3	11.3755	647663	7.53851	49.9776	10	16.8388	0.00348925	43.4815	161.423
487	321281	1	10209400	1249403	243.267	4	7.757	1316154	13.8372	47.228	12	16.1886	0.00302653	1.35401	453.926
488	321282	0	11423800	1139633	410.734	0	16.0229	712965	2.2742	43.2973	4	16.7541	0.00328433	3.66356	450.335
489	321283	1	12734400	1183856	371.82	1	11.2588	1131061	5.61314	44.1473	7	16.6998	0.00330802	4.99534	392.466
490	321311	1	3831300	590373	202.178	2	6.48364	590918	8.91081	46.6839	5	15.7377	0.00339309	19.9607	327.974
491	321322	0	11621000	1379998	189.04	0	7.31478	1588701	9.49402	48.1654	7	15.5373	0.00328182	6.83622	386.367
492	321323	0	5963100	820763	168.767	1	6.92444	861167	12.47	45.1057	8	15.9528	0.00291699	14.1172	261.122
493	321324	0	5844200	964047	184.714	2	6.15105	950114	15.1774	46.1312	13	16.4176	0.00295304	16.811	188.46
494	330106	1	19042000	1269800	294.147	12	22.6857	839385	0.162798	92.275	15	17.1493	0.00533368	56.1222	403.43
495	330122	0	4138828	612469	200.025	0	9.58839	431650	6.30753	48.2588	22	16.9218	0.00520561	296.758	183.913
496	330127	0	2551650	773715	173.393	0	7.22638	353102	15.8408	59.195	32	17.1862	0.00500371	357.084	188.007
497	330182	0	4305966	636673	242.338	4	9.47301	454551	8.78056	40.8022	9	17.5345	0.00499694	269.893	181.281
498	330203	1	14006300	1138898	380.87	4	13.7497	1018659	1.16876	68.3085	7	17.4082	0.0060456	166.796	482.356
499	330225	0	6697584	891421	358.517	2	12.6868	527918	12.7499	45.2463	11	18.0978	0.00534832	91.6959	673.282
500	330226	0	8401013	934833	393.846	1	12.6249	665434	6.03133	42.8555	12	17.5391	0.00590146	208.274	360.306
501	330281	0	14415033	1425209	346.602	7	13.6647	1054913	3.51576	35.0739	14	17.5666	0.00557105	178.937	374.501
502	330282	0	23791693	2465089	309.418	3	15.5688	1528164	2.56202	36.2684	14	17.9122	0.00564533	30.2781	471.373
503	330324	0	4863400	899635	268.239	5	5.8912	825537	3.78747	51.4825	2	17.0025	0.00612228	415.087	285.112
504	330326	0	6005063	939778	280.88	2	7.60159	789975	3.74154	47.9992	12	18.2834	0.00544579	218.232	314.62
505	330327	0	3996212	853758	388.279	4	4.33311	922250	7.344	54.9185	14	18.381	0.0056393	228.962	340.365
506	330328	0	1165232	440000	352.232	1	5.23542	222567	8.39635	65.2784	22	16.9967	0.00558219	556.833	225.574
507	330329	0	1324063	566525	310.131	5	5.42124	244236	8.10966	57.0723	10	16.8333	0.00530082	601.786	257.67
508	330381	0	11489832	1209833	306.159	6	7.72132	1488065	2.36997	51.2113	13	18.1939	0.00566173	225.735	345.924
509	330382	0	14334779	1294763	372.587	5	9.84139	1456581	1.54844	51.5568	15	18.275	0.00560583	199.788	436.833
510	330383	0	3403400	322848	341.235	0	10.0631	338206	2.82071	50.5201	0	19.0583	0.00491994	19.5068	543.635
511	330421	0	7892592	1112625	340.861	2	13.3438	591478	3.07975	40.9971	18	17.4941	0.00443312	5.18207	676.718
512	330424	0	6215563	806403	302.114	2	13.7514	451994	3.01503	38.2347	12	17.9024	0.00550952	6.84701	330.575
513	330481	0	11963029	1113985	400.439	6	14.0623	850715	1.62294	40.5293	19	17.8497	0.00524446	7.83063	526.547
514	330482	0	9074953	1049743	365.614	2	12.9858	698838	1.66189	37.9217	21	17.7642	0.0049489	6.31451	457.931
515	330483	1	11416927	1155401	506.41	4	13.4863	846559	2.27277	48.2976	49	17.6652	0.00508834	6.34919	589.329
516	330503	1	5289500	585340	311.281	4	9.34514	566016	5.34644	36.1055	16	17.5527	0.00516697	4.87463	661.969
517	330521	1	6155412	799753	368.38	4	11.9313	515906	4.29633	37.9398	19	17.2634	0.00553852	73.5495	469.814
518	330522	0	8013851	1018000	305.009	4	11.8533	676086	5.14885	44.6273	21	17.2427	0.00496037	77.7217	214.493
519	330523	1	5663299	886692	270.141	6	11.544	490584	4.92148	46.6542	30	16.6637	0.00575576	234.096	207.585
520	330603	1	17479840	1329160	393.081	7	15.9732	1094325	2.27884	47.6799	46	17.6296	0.00555014	133.722	393.613
521	330624	0	5174032	697870	355.242	1	13.0072	397783	4.55701	45	14	16.6642	0.00559848	310.53	261.04
522	330681	0	15466300	1191055	339.854	2	12.7115	1216713	3.46495	49.0441	24	17.4112	0.00533925	169.486	267.385
523	330683	0	6583908	802139	349.558	4	9.09284	724076	6.34989	48.899	22	17.0108	0.00575881	246.714	261.344
524	330723	0	3132453	629928	244.127	3	8.35764	374801	5.14712	44.4271	19	17.4214	0.00640026	393.512	205.838
525	330726	0	2623000	622495	229.729	3	5.73819	457113	4.15173	51.2695	10	17.4943	0.00521732	307.25	187.316
526	330727	0	1338600	405600	269.16	2	7.2928	183551	9.34558	49.6414	15	16.163	0.00560181	578.779	264.527
527	330781	0	4480300	777743	213.076	8	7.62511	587572	5.81881	42.6891	9	18.0019	0.00455873	160.629	214.516
528	330782	0	17301575	1542997	453.629	6	13.294	1301460	1.42058	66.5492	6	17.6202	0.00460183	204.155	265.846
529	330783	0	7308369	1107660	369.484	5	8.71613	838488	2.56562	52.4539	12	17.174	0.00510992	286.602	357.74
530	330784	0	7222323	862862	343.368	2	9.67437	746542	1.27484	44.1949	12	17.5811	0.00529089	225.263	349.014
531	330822	0	1875787	615529	264.659	0	7.22029	259794	4.42444	50.045	20	17.6684	0.00512444	267.099	247.972
532	330824	1	1694429	705223	237.856	0	6.5919	257047	8.02306	54.8657	20	17.3845	0.005504	382.27	210.554
533	330825	0	2880200	673057	264.432	7	7.44278	386979	4.53788	50.184	15	17.7858	0.00567223	218.009	290.935
534	330881	0	3657550	827575	266.409	3	7.49417	488053	6.13834	47.9751	26	17.6103	0.00565295	409.463	205.303
535	330921	0	5307840	508439	570.375	0	26.172	202806	6.71139	19.1915	5	18.0451	0.00507105	38.4167	1068.43
536	330922	0	1226468	307429	471.915	1	16.7761	73108	29.951	49.5424	3	18.1342	0.00533679	45.9286	2304.79
537	331003	1	5874700	603803	340.808	2	9.03048	650541	3.5389	49.7523	11	17.7174	0.00646689	257.981	414.154
538	331022	0	3195017	548226	347.764	0	8.93171	357716	11.4628	40.1951	11	17.8416	0.00559274	146.219	458.176
539	331023	0	3395486	661308	309.84	1	8.4915	399869	4.74745	54.7525	23	16.7672	0.00546095	352.945	336.724
540	331024	1	2828381	559045	288.772	3	7.88781	358576	5.9597	53.6066	26	16.9418	0.00619339	423.4	306.298
541	331081	0	12569631	1046026	414.285	4	9.08629	1383362	6.8189	48.6916	15	18.5834	0.00530689	59.4788	681.019
542	331082	0	8198681	1059684	363.047	5	7.41753	1105311	6.6062	49.0968	22	17.7498	0.00583522	208.943	389.477
543	331083	0	7113879	767709	414.097	1	11.0832	641860	5.75252	40.8111	15	18.7606	0.00480496	71.4308	695.178
544	331121	1	2729886	690288	237.174	1	7.75622	351961	3.734	57.2334	10	17.023	0.00586029	460.242	276.813
545	331122	1	2739273	668023	265.108	2	7.1836	381323	4.58695	49.536	11	16.658	0.00609726	506.872	246.652
546	331123	0	1529991	487156	184.112	2	7.67205	199424	8.69907	52.876	23	16.2716	0.00706259	702.971	191.026
547	331124	0	1290834	496540	218.477	2	6.66863	193568	10.7984	51.2118	14	17.1039	0.00586432	538.179	186.899
548	331125	1	980620	345283	262.271	1	8.09446	121147	5.28768	45.4802	8	16.9218	0.00555907	565.73	193.814
549	331126	1	851600	385238	192.562	3	5.77932	147353	8.74824	56.2823	6	16.1821	0.0053294	876.108	230.376
550	331127	0	806700	475193	183.295	1	7.31296	110311	8.60295	68.774	8	16.2081	0.00577137	729.316	256.86
551	331181	0	1617600	521500	239.369	2	6.54753	247055	10.4228	54.1914	19	16.4687	0.00592442	718.971	210.893
552	340121	0	7619440	885007	278.899	0	10.7334	709878	10.6598	45.9784	4	16.7854	0.00310636	48.6405	229.871
553	340122	0	8114070	909622	277.841	2	8.9725	904327	10.132	56.3003	5	16.9236	0.00308813	47.2663	210.741
554	340123	0	10186781	883616	222.969	1	12.4408	818819	6.58233	50.7976	11	17.2515	0.00330841	37.2785	249.906
555	340124	0	5471895	749428	277.417	0	5.32023	1028508	11.517	52.3438	7	17.3725	0.00361884	36.1071	318.996
556	340181	0	5231019	668083	238.49	4	6.37111	821053	8.95535	51.5538	9	17.3638	0.0034199	37.5647	200.328
557	340222	0	3641111	458192	356.654	2	14.7413	247000	3.6719	38.7471	1	17.5165	0.00345169	58.2786	164.095
558	340223	0	3206882	418409	228.603	4	7.52885	425946	11.7147	45.4643	5	17.399	0.00368254	57.4874	237.25
559	340281	0	5770037	652549	261.296	2	5.06762	1138608	10.2209	40.5559	3	17.519	0.00339734	24.3124	236.187
560	340321	0	3562589	700152	290.379	2	3.66233	972765	22.8742	53.5354	7	16.4728	0.00297495	22.3904	326.915
561	340322	0	2629502	456650	296.025	1	4.59514	572236	26.9728	53.7318	3	16.3785	0.00279038	19.183	286.613
562	340323	0	2959265	423809	331.15	1	5.23662	565110	28.8592	39.0088	3	16.302	0.00302228	20.7722	348.061
563	340421	0	3403172	373771	313.509	0	4.90323	694067	11.9453	35.8658	7	16.6713	0.00291979	23.9653	305.697
564	340422	1	2437875	735085	219.813	6	2.31231	1054302	24.1245	50.0005	15	16.8484	0.00296298	29.8508	242.55
565	340521	0	5209807	538187	239.633	2	10.8923	478304	6.92315	41.5236	4	17.506	0.00342763	10.3035	243.122
566	340522	0	2330182	381812	217.419	1	5.92905	393011	10.4045	47.9585	8	17.1221	0.00351182	43.5413	222.027
567	340523	0	3174514	567873	321.676	1	6.56629	483456	9.40535	49.9245	6	17.1608	0.00342071	21.789	177.203
568	340621	0	5407788	682000	279.549	4	5.3014	1020067	10.8068	40.1525	3	16.1873	0.00294779	28.7101	333.855
569	340706	1	1870172	406376	309.365	0	6.96331	268575	8.17861	44.2717	9	17.391	0.00341892	55.5598	234.778
570	340722	0	1882758	482920	236.442	3	2.64409	712064	17.0956	54.1487	3	17.5738	0.00352434	40.7461	242.771
571	340822	0	3308920	41470	263.814	1	5.59108	591821	8.02739	40.438	2	17.5822	0.00357096	45.8354	250.607
572	340825	1	2042654	470966	187.123	0	3.7641	542667	16.2526	47.9053	4	17.177	0.00417922	234.192	206.992
573	340826	0	2543370	582683	163.388	1	4.25408	597866	20.7411	40.8432	3	18.147	0.00382702	59.154	248.874
574	340827	0	2022654	421606	234.994	0	3.66097	552492	17.3002	41.5456	3	18.1128	0.00378306	21.7614	220.366
575	340828	0	1292520	415423	217.429	1	3.8327	337235	14.2244	51.904	8	15.0126	0.00420548	651.711	171.93
576	340881	0	4191055	575000	210.52	2	6.02023	696162	8.74448	40.3764	8	17.1128	0.00349705	103.88	239.608
577	340882	0	2300976	503767	241.947	4	4.44031	518202	13.4479	43.5175	17	16.5436	0.00388418	264.119	224.01
578	341003	1	1327900	226300	223.499	3	8.57468	154863	8.49462	60.9986	9	16.4187	0.00474756	403.191	241.744
579	341021	0	2250049	387874	239.93	22	5.24134	429289	9.31277	53.0081	9	16.5554	0.00450142	398.539	233.545
580	341022	1	1310584	272353	222.262	7	5.39417	242963	12.4496	47.9238	5	16.8383	0.00494809	412.214	205.903
581	341023	0	509979	151263	215.07	4	6.01263	84818	9.75628	56.7872	8	16.5411	0.00456339	422.967	250.104
582	341024	0	877977	214760	203.215	2	5.30679	165444	9.53704	58.0767	2	16.8948	0.00487693	322.925	251.235
583	341122	0	3627272	402987	238.454	1	8.05479	450325	7.62554	43.7926	4	16.518	0.00267657	43.0878	276.8
584	341124	0	3152916	395803	238.252	0	7.84903	401695	9.50641	46.6075	7	16.7658	0.00309226	45.4051	239.64
585	341125	0	3568385	643463	208.651	1	4.37875	814933	20.6394	47.7198	4	16.5179	0.00286734	60.4857	191.402
586	341126	0	4585254	550598	250.642	2	6.76196	678095	10.2651	45.5519	6	16.4206	0.00285722	50.8531	233.568
587	341181	0	6225024	703551	281.413	0	9.87727	630237	6.70116	32.8126	6	16.5456	0.00277936	21.3202	172.756
588	341182	0	2734421	481083	199.203	0	4.90715	557232	16.0054	55.2881	3	16.3926	0.00263133	48.6848	225.571
589	341221	0	4334559	850147	237.221	0	2.6711	1622762	22.3602	53.0516	5	16.4875	0.00283618	38.0526	301.143
590	341222	0	5086503	735704	248.681	0	3.56629	1426272	12.47	45.9807	2	16.3331	0.00265791	33.9924	257.183
591	341225	0	3157421	726219	223.919	1	2.6927	1172584	20.9498	49.2965	3	16.6298	0.00302731	31.6734	262.938
592	341226	0	4650192	848167	236.138	0	3.70883	1253815	14.9346	43.923	5	16.7112	0.00291736	25.139	280.842
593	341282	0	3875585	505206	297.575	0	6.48739	597403	8.96203	33.3481	4	16.3788	0.00265121	36.7907	349.003
594	341321	0	2544835	519332	304.277	0	3.02081	842436	17.549	53.2635	4	15.8916	0.00289328	46.2791	214.586
595	341322	0	4171870	773980	315.686	1	3.52964	1181952	17.8416	40.0766	4	15.8634	0.0028378	49.053	259.55
596	341323	0	3129763	579355	228.315	0	3.04357	1028320	21.5597	54.2537	6	16.0505	0.00306078	24.1063	314.995
597	341324	0	2877365	605172	217.016	0	3.45383	833094	22.7966	48.4074	3	16.1076	0.00307924	20.3772	343.851
598	341522	0	2693601	785685	216.51	1	2.04029	1320208	23.8806	45.1396	4	16.8475	0.00287191	34.9043	257.638
599	341523	0	3573719	600051	192.987	0	4.55475	784614	10.9325	41.6921	9	16.4606	0.0038305	182.173	266.269
600	341524	0	2248048	597600	202.097	2	4.17289	538727	12.0192	43.329	17	15.5539	0.00384463	439.349	222.494
601	341525	0	1931888	371390	261.46	1	5.83219	331246	11.8242	43.8732	4	15.5738	0.00378365	403.709	227.206
602	341621	0	4155514	633114	250.63	0	3.25802	1275473	15.5256	48.697	6	16.2199	0.00279445	31.6496	330.234
603	341622	0	4287866	674000	250.415	2	3.81798	1123072	15.3397	58.6189	7	16.3777	0.00313604	26.5141	318.089
604	341623	0	3668239	668649	240.877	0	3.09449	1185408	15.496	54.3263	5	16.4086	0.00303881	28.6539	298.03
605	341721	0	2432602	355521	196.933	1	4.90832	495608	14.4963	41.0623	7	17.6513	0.00444654	147.966	208.212
606	341722	0	321858	135575	161.916	1	3.37678	95315	16.9649	58.999	7	16.6017	0.00463076	372.646	209.147
607	341723	0	1803718	296943	249.194	7	6.96884	258826	8.07876	52.3562	12	17.0056	0.0042016	201.978	188.382
608	341821	0	2085333	331630	271.933	1	6.15582	338758	9.61007	36.1185	1	17.3056	0.00402814	42.2425	170.639
609	341823	0	1478643	344372	190.165	6	4.67335	316399	14.2701	44.493	13	16.6959	0.00456384	239.652	218.841
610	341824	0	1013215	184092	274.78	5	6.16386	164380	14.6932	39.3737	9	15.9818	0.00472939	480.738	236.547
611	341825	0	619116	161228	207.683	2	5.04339	122758	14.401	44.1626	8	16.441	0.00457288	381.444	196.042
612	341881	0	4317032	452254	226.112	2	10.8964	396189	6.33952	35.1338	9	16.3264	0.00511545	287.72	177.516
613	341882	0	3807005	514177	250.738	1	7.45068	510961	7.50913	43.0633	5	16.9038	0.00462597	134.979	193.893
614	350102	1	23621900	300900	370.535	11	32.8092	719978	0	82.9082	7	19.9856	0.00480778	26.125	233.375
615	350121	0	8811647	987252	275.641	2	12.7428	691500	5.86597	42.7292	9	18.8664	0.00456474	436.732	218.854
616	350122	0	6714361	760708	396.923	0	11.2011	599440	25.8265	36.5006	4	19.5114	0.00484056	218.334	368.96
617	350123	0	3590571	250678	240.326	2	16.5798	216563	15.3354	33.3492	3	18.6185	0.00497893	394.971	267.523
618	350124	0	3897796	352892	272.082	0	15.6599	248903	9.94557	34.2383	1	18.7125	0.00435625	491.03	251.143
619	350125	0	3393116	339029	226.926	2	12.9909	261192	17.8332	31.0737	6	18.6685	0.00487769	516.09	230.17
620	350128	0	3392021	853167	399.29	2	9.16473	370117	11.8814	64.1049	5	21.0298	0.0034812	35.7177	549.957
621	350181	0	14140436	1263551	275.481	2	10.9655	1289535	8.73552	44.1845	6	20.2257	0.00420739	149.963	328.575
622	350322	0	5583418	548436	295.84	4	6.42285	869305	4.09459	46.6666	13	19.2049	0.00402235	454.676	230.205
623	350421	0	1218465	143138	210.897	1	11.3544	107312	17.7311	34.3169	2	18.797	0.00410088	562.453	223.143
624	350423	0	1569517	165282	239.082	0	11.1698	140514	16.0303	34.4296	5	18.9565	0.00397607	509.458	223.832
625	350424	0	2266395	297912	196.82	0	7.89148	287195	13.4019	42.7315	4	18.7113	0.00430345	537.853	226.741
626	350425	0	2493797	299920	243.44	1	7.63523	326617	18.691	31.5346	8	18.5813	0.00391932	670.989	251.203
627	350426	1	2480213	310039	230.574	2	6.70053	370152	21.7181	41.1867	17	18.9033	0.003832	561.034	224.828
628	350427	0	3544375	273837	257.523	1	14.7102	240946	9.33282	32.3942	5	18.7626	0.004064	436.23	243.382
629	350428	0	1804767	198358	140.789	1	11.5613	156104	11.8338	38.7809	3	18.6635	0.00440018	537.409	251.669
630	350429	0	1021587	151546	223.898	1	8.86856	115192	15.1023	40.0598	8	18.3722	0.00503969	516.598	276.399
631	350430	0	1511761	183982	172.833	1	12.0533	125423	12.9734	29.7653	7	18.0787	0.00467403	583.195	258.633
632	350481	0	4879903	310661	194.74	2	13.3903	364437	7.91965	33.5891	8	18.8169	0.00412948	616.561	218.386
633	350521	0	14911346	761038	376.375	3	15.0627	989949	2.37577	27.1028	5	21.7207	0.00258005	58.0182	415.113
634	350524	1	8456095	657909	285.535	4	8.23774	1026507	6.73958	41.816	7	19.3403	0.00377588	601.078	236.165
635	350525	0	5412329	379100	330.354	1	11.5073	470339	4.95288	34.0672	13	19.1228	0.00368741	557.11	216.631
636	350526	0	3274842	331812	228.249	1	11.3406	288772	3.82089	36.8623	7	18.1455	0.00417958	760.442	228.533
637	350581	0	10725100	483274	523.924	2	15.6392	685785	2.59085	52.9685	4	21.9762	0.00216002	23.9612	237.661
638	350582	0	29864112	1247671	465.272	9	14.4119	2072187	0.695966	38.1848	6	21.9457	0.00234909	27.5792	274.181
639	350583	0	15363641	923609	310.519	9	10.3814	1479924	2.17678	37.9967	7	20.917	0.00305147	206.361	234.282
640	350622	0	2367468	253816	281.226	0	5.43121	435901	18.9311	41.4645	1	21.4586	0.00337254	214.386	318.736
641	350623	0	5836090	562539	280.217	4	6.91305	844214	16.7645	44.9985	7	21.8618	0.00300607	128.552	345.51
642	350624	0	3282680	289683	288.43	1	5.23695	626830	18.9288	30.835	1	21.4606	0.00329285	227.175	317.014
643	350625	0	3752268	244650	281.254	0	17.3628	216109	5.94094	25.6737	1	21.123	0.00327037	269.903	275.716
644	350626	0	2044024	218450	515.213	1	9.1787	222692	20.3631	44.443	2	22.5111	0.00258162	29.1992	540.398
645	350627	0	3659047	233050	255.513	3	10.3453	353693	20.4316	33.9205	5	20.5274	0.00357277	418.768	239.872
646	350628	0	2714946	243126	213.01	2	5.18613	523501	19.4304	52.3377	2	20.4094	0.00376899	454.051	219.121
647	350629	0	1907386	139102	252.75	3	11.7621	162164	18.4462	26.9131	1	20.1747	0.00344125	484.588	243.801
648	350681	0	12657788	403449	376.338	5	13.7525	920397	6.38872	31.1293	3	21.123	0.00305035	120.895	288.922
649	350721	0	1406184	236865	166.646	1	6.99118	201137	15.2658	49.82	9	19.3066	0.00479225	408.2	225.039
650	350722	0	1817422	315992	195.698	3	5.68179	319868	22.398	47.3089	9	17.6741	0.00634244	528.257	218.341
651	350723	0	1204739	161999	164.588	1	8.46756	142277	38.2925	32.5715	2	17.3566	0.0064265	599.669	251.3
652	350724	1	855441	140612	191.181	0	6.49937	131619	16.9939	48.131	6	18.0873	0.00481521	445.296	242.562
653	350725	0	1045018	196924	236.389	0	5.80201	180113	20.1507	46.1527	5	17.1044	0.00506594	762.768	237.626
654	350781	0	2570361	336058	170.808	1	8.94817	287250	12.6856	45.073	11	18.4604	0.00556371	501.616	247.348
655	350782	0	2246809	252623	165.611	5	9.12165	246316	13.3682	53.3476	12	17.7494	0.00629954	612.643	247.424
656	350783	0	2956157	321663	189.255	4	6.2285	474618	19.1823	46.4576	5	18.5245	0.00480053	459.969	228.653
657	350821	0	3181550	398354	197.016	3	7.7153	412369	12.4797	46.774	6	19.065	0.00389598	518.716	248.142
658	350823	0	4663625	580999	254.428	4	11.8778	392634	11.9354	47.3779	6	19.5767	0.00366141	530.585	241.168
659	350824	0	2867557	275539	216.764	0	9.792	292847	13.7903	45.4657	7	19.8486	0.00363234	500.519	217.401
660	350825	0	2943521	269498	236.241	4	11.2338	262024	13.6255	43.56	9	18.4053	0.00404729	714.945	239.138
661	350881	0	2950251	257147	219.011	1	11.6225	253839	12.7047	46.9588	5	19.1414	0.00358238	626.783	231.654
662	350921	0	3102157	421937	276.304	1	6.48563	478312	26.0585	43.9509	10	18.5995	0.00442245	283.276	455.818
663	350922	0	2234258	296317	188.985	1	6.57851	339630	22.932	47.8613	7	17.8002	0.00467103	651.097	241.18
664	350923	0	1055075	215609	190.245	2	7.32213	144094	15.2907	50.3573	6	16.6833	0.0052364	916.068	265.824
665	350924	0	1107486	199753	245.079	0	5.99315	184792	16.4501	48.883	4	16.3995	0.00518251	751.248	264.236
666	350925	0	901163	191937	196.156	2	7.77005	115979	9.88478	59.7406	5	16.7255	0.00583299	836.425	274.662
667	350926	0	778162	136937	369.549	1	8.44662	92127	12.0704	45.0032	2	17.1119	0.00506085	727.749	238.649
668	350981	0	6804126	483856	328.519	2	11.5344	589897	8.48519	28.26	4	18.118	0.00450551	344.294	328.925
669	350982	1	4542448	408265	318.835	1	8.2649	549607	15.2614	33.5335	6	18.4309	0.00548034	300.978	323.858
670	360121	0	21159497	1907377	323.052	0	19.8667	1065075	3.5656	31.995	9	19.43	0.00429008	19.0202	396.432
671	360123	0	1237091	386986	237.922	0	6.50981	190035	11.5961	47.0851	7	18.5567	0.00372615	81.2209	294.325
672	360124	0	3543987	576312	233.121	3	4.89959	723323	21.0561	30.9043	3	19.5648	0.00474837	28.1802	205.187
673	360222	1	1641668	305127	216.287	4	5.3103	309148	13.1418	35.7963	14	17.9443	0.00523793	197.754	192.243
674	360281	0	4063342	730230	207.733	2	4.78404	849354	10.4462	42.0325	2	19.0709	0.00568935	73.9979	190.881
675	360321	0	730171	280676	263.365	0	2.94356	248057	15.3716	52.9718	5	18.5368	0.00446236	405.343	226.637
676	360322	0	1950282	456657	569.292	1	4.05433	481037	9.77695	38.5857	2	18.6924	0.00399203	205.566	246.416
677	360323	0	1322011	342506	283.053	0	4.89282	270194	17.4777	40.891	3	17.9012	0.0048272	433.609	260.435
678	360423	0	2018792	268927	156.903	0	5.34769	377507	11.7046	45.3853	9	17.514	0.00423828	329.407	210.565
679	360424	0	2935622	580150	183.333	3	3.78336	775929	10.8357	49.043	7	17.1988	0.00440204	376.93	219.923
680	360425	0	2911829	471134	205.277	1	7.59862	383205	9.84471	36.7892	2	18.4895	0.0039049	92.5477	271.728
681	360426	0	1733971	268155	289.218	0	10.7704	160994	6.29393	32.1903	2	18.1512	0.00369255	120.969	174.216
682	360428	0	2468501	426061	155.208	1	3.27452	753851	13.8568	46.8295	1	18.9914	0.00400905	46.0547	182.252
683	360429	0	2830994	377266	283.072	1	9.92861	285135	6.11654	25.7737	2	18.368	0.00403129	46.527	151.327
684	360430	0	2006211	422557	222.856	0	5.37635	373155	14.1101	37.7361	3	18.069	0.00426922	100.716	166.238
685	360481	0	3085134	424983	254.663	1	7.01121	440029	7.37936	34.7259	2	17.9152	0.0038596	206.43	181.262
686	360482	0	2027200	351530	348.354	0	16.2308	124898	4.35083	44.8994	1	18.7188	0.00377619	30.0571	162.637
687	360483	0	1662065	356568	277.373	7	6.44581	257852	6.58927	56.8254	9	18.2472	0.00390624	175.764	236.83
688	360521	0	2159287	298434	274.339	1	6.86685	314451	11.2454	52.1069	2	19.07	0.00431733	166.108	242.623
689	360681	0	5923221	626983	179.628	2	10.1139	585651	6.77199	32.5556	6	18.9011	0.0057667	217.376	208.52
690	360722	0	2801981	500498	219.898	1	4.03176	694977	15.3915	46.5847	2	20.3426	0.00296722	279.863	232.02
691	360723	0	1263304	301588	201.589	1	4.13895	305223	11.6131	45.6759	3	19.5197	0.00345253	387.247	252.09
692	360724	0	1047927	311046	248.568	0	3.8745	270468	14.9622	46.4467	2	18.857	0.00376702	441.936	227.494
693	360725	1	1017954	296061	223.035	0	5.20099	195723	11.2742	47.573	1	18.7312	0.0038216	555.635	252.693
694	360726	0	1021434	320875	246.308	2	2.85538	357723	21.8776	51.8165	2	19.7106	0.00346826	427.418	211.807
695	360727	0	2001185	392000	243.968	3	5.93808	337009	8.0173	41.9039	4	19.6446	0.00361188	444.579	239.466
696	360728	0	977622	351613	242.14	0	5.44242	179630	13.3404	51.3314	2	19.9585	0.00310945	403.193	240.844
697	360729	0	975331	366808	208.682	0	5.14798	189459	16.7057	42.3875	1	19.6745	0.00321162	427.654	237.211
698	360730	0	2456057	546016	217.585	4	2.95638	830766	19.072	52.589	2	19.0465	0.00449113	360.314	241.534
699	360731	0	3180558	660193	256.173	3	3.55306	895159	10.433	50.0072	2	20.1005	0.00377016	287.555	225.173
700	360732	0	2258487	566197	223.837	1	2.97828	758318	15.9091	51.7163	2	19.3121	0.00432069	362.429	218.563
701	360733	0	1512347	441401	209.299	1	3.26068	463813	17.579	45.4643	2	19.9225	0.00314507	367.009	265.728
702	360734	0	1148254	318188	204.711	1	3.8011	302085	21.9325	46.5443	0	19.9697	0.00332465	493.099	245.813
703	360735	0	947842	304550	234.791	1	3.24451	292137	19.7099	50.6798	1	18.8972	0.00396557	403.822	267.984
704	360781	0	1952348	639675	239.156	4	3.00076	650618	14.4715	47.4943	4	19.8562	0.00360636	334.037	271.65
705	360821	0	2433803	408096	254.239	1	5.00527	486248	12.4009	31.0636	4	19.6984	0.00364735	127.675	252.259
706	360822	0	2103818	445595	214.863	1	4.01157	524438	13.323	47.8505	2	19.6266	0.00398228	139.782	251.738
707	360823	0	926846	253851	192.84	1	4.75601	194879	14.0632	45.6403	2	19.5349	0.00411027	113.748	240.74
708	360824	0	2040517	373009	253.118	2	5.92626	344318	10.6382	40.9508	4	19.109	0.00449289	143.038	260.61
709	360825	0	2112753	413298	236.047	2	4.71063	448508	11.6809	45.3548	3	19.1503	0.00428084	241.118	235.628
710	360826	1	2352828	447174	274.738	3	4.44772	528997	12.359	39.3005	5	19.7367	0.00387504	186.753	261.669
711	360827	0	2007617	483308	188.691	0	3.57007	562346	8.39518	47.6747	7	18.5946	0.00463239	458.778	223.714
712	360828	0	1093895	348668	180.748	1	3.47208	315055	13.3898	50.3674	4	19.7289	0.00381593	211.65	213.839
713	360829	0	1923085	413886	178.523	2	4.74234	405514	11.7734	42.7893	4	18.8689	0.00453263	305.812	241.788
714	360830	0	1340030	399897	251.584	2	2.6855	498987	13.9009	59.0279	1	19.0498	0.00378054	306.198	240.921
715	360881	0	884614	256893	258.181	0	5.23344	169031	10.1418	71.2485	2	18.2017	0.00471012	600.069	220.091
716	360921	0	2201311	413412	227.762	1	6.69829	328638	11.0014	42.3795	1	17.923	0.00498411	300.553	189.749
717	360922	0	2404636	499493	247.038	1	4.88206	492545	9.0966	43.4161	5	18.4324	0.00411214	277.686	211.209
718	360923	0	2597415	415691	298.952	2	7.31945	354865	10.7524	42.4741	1	19.1999	0.00366205	113.601	232.651
719	360924	0	1761949	335000	269.278	1	6.22698	282954	14.1084	39.4612	3	18.4425	0.00426066	231.112	174.396
720	360925	0	768029	237900	152.137	3	5.12115	149972	11.6822	50.2365	5	17.3709	0.00517018	445.668	219.815
721	360926	0	645123	241796	218.711	1	4.54934	141806	13.1356	51.9391	2	17.3093	0.00474162	488.531	186.566
722	360981	0	6129286	1036188	243.877	1	4.39244	1395416	13.344	40.9181	3	19.2855	0.00474483	78.0428	259.154
723	360982	0	4901809	686982	257.117	5	8.39153	584138	9.41242	45.2514	3	19.4652	0.0043202	65.5223	316.365
724	360983	0	5299579	634957	208.428	3	6.17837	857763	8.91993	54.2905	5	19.2054	0.00393035	68.5006	229.635
725	361021	0	1751316	351562	228.629	2	5.46168	320655	11.1316	51.5327	9	19.0976	0.00500398	189.958	259.858
726	361022	0	973855	301415	183.474	1	4.03764	241194	12.8794	51.9112	12	18.6579	0.00490592	303.642	254.932
727	361023	1	1619927	306637	175.744	1	5.35442	302540	22.008	52.521	11	19.0767	0.00451951	249.458	232.963
728	361024	0	1522846	365377	225.578	0	4.18292	364063	19.5513	46.2915	5	19.1121	0.00458899	145.329	243.344
729	361025	0	863123	328511	214.567	2	2.37092	364046	13.718	55.3161	6	18.6425	0.00456424	282.918	253.48
730	361026	0	997768	237089	186.022	4	4.22161	236348	10.7285	46.8771	6	18.5328	0.00546398	357.979	249.848
731	361027	0	1081376	286234	247.976	3	3.47292	311374	13.3959	52.5112	7	19.1507	0.00554639	130.094	313.517
732	361028	0	518693	175552	179.488	0	4.41775	117411	8.73619	63.34	9	18.063	0.00560253	437.962	254.367
733	361030	1	951927	319120	243.339	2	3.86124	246534	13.2932	52.8752	3	18.9925	0.00415473	313.842	257.045
734	361123	0	2655500	505359	251.885	3	4.40399	602976	9.49832	47.9532	4	18.1201	0.00629511	312.495	212.479
735	361124	0	1826428	442458	214.814	1	4.12465	442808	11.2318	49.1584	2	17.7913	0.00659123	439.316	169.017
736	361125	1	1008274	262720	269.161	1	5.35661	188230	5.37483	41.0513	3	18.6876	0.00507497	211.869	199.302
737	361126	0	1414805	460745	239.368	1	3.70634	381726	16.2171	53.3977	2	19.0654	0.00538045	149.378	217.854
738	361127	0	2385205	568761	198.66	0	2.56457	930061	22.2635	48.036	2	19.5193	0.00476995	29.3411	214.04
739	361128	0	2931400	900687	178.344	1	2.15487	1360360	25.082	44.8394	4	18.9334	0.00451066	53.9618	218.372
740	361129	1	1993855	462022	257.111	1	5.26259	378873	10.0227	39.7051	1	19.1981	0.00534922	92.5144	117.739
741	361130	0	1548099	358956	254.93	5	4.4269	349703	7.69008	67.9336	16	17.929	0.00513479	266.345	242.712
742	361181	0	1913192	534846	237.379	1	6.20455	308353	11.7879	53.4901	2	18.3855	0.00582894	250.906	187.715
743	370114	1	11203951	820163	234.659	4	10.0625	1113432	8.39397	39.766	18	13.6767	0.00276166	174.822	212.437
744	370124	0	2690612	407578	296.71	2	7.73838	347697	14.8971	28.1904	6	14.5539	0.00278648	106.547	153.197
745	370126	0	2084758	434439	213.03	0	3.5998	579132	26.9169	42.2846	7	14.4706	0.00246203	15.0375	290.39
746	370281	0	14562700	1294948	301.18	5	16.4438	885603	4.39067	46.9988	6	13.946	0.00227125	37.5444	276.973
747	370283	0	8211431	1171639	244.593	4	5.7522	1427528	15.1216	46.8753	8	13.6124	0.00217011	53.248	301.64
748	370285	0	6255000	904329	342.302	1	7.94912	786880	11.8913	50.1902	8	13.2623	0.00219406	69.7011	246.13
749	370321	0	6740192	524211	209.176	3	13.024	517520	2.39486	40.4402	4	14.3959	0.00248239	14.572	302.659
750	370322	0	2062525	329678	242.261	2	5.66217	364264	20.2866	40.0872	7	14.3296	0.00257517	12.152	397.742
751	370323	0	3155250	448503	289.212	1	5.47228	576588	13.7214	44.8222	12	12.5785	0.00276306	396.105	195.714
752	370404	1	1646300	221933	235.228	1	4.96246	331751	15.1248	45.0647	2	15.2004	0.00319476	58.4661	261.46
753	370406	1	1281100	242677	254.467	1	2.65781	482013	15.9316	48.2398	9	14.364	0.00306383	212.943	212.477
754	370481	0	8584900	795050	293	5	5.14042	1670078	10.2238	44.315	19	15.1762	0.00299754	69.2613	260.062
755	370522	0	2806422	315666	214.069	0	9.55066	293846	14.2918	37.3792	4	14.0031	0.00248804	7.12129	392.436
756	370523	0	7325130	543653	222.486	4	13.9691	524382	7.4481	28.9627	7	14.2226	0.00242512	7.23405	379.828
757	370681	0	12366387	1094808	293.334	2	17.135	721703	3.28967	48.1128	7	13.2854	0.00211079	85.2327	204.218
758	370682	1	4792048	475711	249.857	0	5.21148	919517	12.947	46.0959	5	13.1429	0.00222369	72.8581	248.186
759	370683	0	7013134	490365	279.528	0	7.57979	925241	13.3056	42.942	6	13.5567	0.00226619	79.6076	269.502
760	370684	0	4897215	444887	307.883	5	5.92166	827000	21.9963	49.8985	8	13.1046	0.0022396	104.94	177.337
761	370685	0	7494248	521439	276.79	1	12.6059	594503	7.33996	54.8313	6	13.0986	0.00220171	135.359	188.978
762	370686	0	2727445	315085	238.375	1	5.37358	507566	21.7305	56.5289	6	12.7121	0.00227227	177.194	200.916
763	370687	0	4595824	443307	294.608	2	6.86886	669081	19.8215	46.1908	7	13.1084	0.00233628	106.832	229.554
764	370724	0	3894200	455872	202.926	4	4.50786	863869	11.5608	47.7248	13	13.0863	0.00254912	277.745	186.336
765	370725	0	4053000	409818	245.252	0	6.02514	672682	14.0143	48.7047	7	13.8426	0.00223798	123.212	258.679
766	370781	0	6767960	606806	217.467	5	6.77917	998347	10.6954	48.7193	15	13.7583	0.00247535	195.856	190.846
767	370782	0	7673900	817356	274.432	1	6.71093	1143492	10.3676	51.6817	12	13.8696	0.00235132	94.5764	218.779
768	370783	0	9535800	1241486	192.993	2	7.98891	1193630	13.3098	44.8101	8	14.2366	0.00228126	10.3018	321.403
769	370784	0	4038600	510763	270.291	1	4.15116	972885	15.7233	55.6084	8	13.8705	0.00229671	124.934	266.583
770	370785	0	6145500	637862	200.063	1	6.58397	933403	9.03263	57.8472	4	14.0083	0.00211765	26.1736	296.777
771	370786	0	5278600	563285	200.647	1	8.23338	641122	11.3174	46.6014	4	14.0202	0.0021815	7.91781	394.53
772	370826	0	4284700	435736	104.898	1	6.28355	681892	14.4001	49.5811	5	15.3961	0.00308676	34.585	231.875
773	370827	0	2195500	311070	291.3	0	4.7392	463264	26.1079	46.0351	0	15.6389	0.0031139	34.5779	330.288
774	370828	0	2458300	407271	287.435	2	3.75304	655016	30.696	43.3389	6	15.6714	0.00319489	37.3813	292.213
775	370829	0	3267100	519468	299.951	3	3.94508	828146	14.6552	42.628	9	15.3663	0.00339139	41.137	185.131
776	370830	0	2505400	426988	234.27	2	3.5003	715767	16.5642	43.3703	9	14.9588	0.00322702	45.3676	191.223
777	370831	0	2033000	381442	269.236	2	3.61479	562412	27.575	44.7073	6	14.0939	0.00295967	168.316	223.043
778	370832	0	2681200	482064	224.366	1	3.45402	776256	24.9776	40.2283	6	15.1899	0.00303154	41.2823	224.456
779	370881	0	4028803	449603	289.912	13	5.99355	672190	7.76963	61.8159	11	14.6569	0.00309998	88.0651	179.953
780	370883	0	9605500	881264	204.396	7	8.27334	1161019	6.80027	44.8691	20	14.6396	0.00301884	126.95	189.184
781	370921	0	2741406	391006	276.47	1	3.45191	794171	22.7833	42.1445	9	14.2692	0.00308576	104.039	260.848
782	370923	0	2386362	387669	233.727	3	3.07456	776165	23.6963	44.3913	10	14.7675	0.00292987	61.8505	192.854
783	370982	0	5738985	760877	261.546	0	4.14211	1385521	10.9518	49.0501	10	13.3482	0.00299169	223.115	222.468
784	370983	1	7709086	593232	272.026	3	7.7583	993656	8.07711	42.582	22	14.13	0.0029465	119.569	196.087
785	371082	0	10214300	1055211	325.454	1	13.6735	747014	15.7749	53.5994	13	13.2253	0.0021228	52.3673	280.625
786	371083	0	3287900	362842	290.593	0	5.47897	600094	18.9939	48.4595	12	13.1956	0.00220623	75.6128	220.843
787	371121	0	2118514	358248	233.189	1	4.19281	505273	13.715	47.8831	7	13.5619	0.00260575	170.041	230.471
788	371122	0	4249700	616216	244.52	2	4.2434	1001485	12.4526	49.7212	14	13.658	0.00262702	161.249	245.195
789	371321	0	2647409	534417	255.025	2	3.07508	860923	19.8631	43.0822	16	13.7676	0.00273497	156.75	180.092
790	371322	0	3626161	496396	224.465	1	3.69865	980401	10.7529	60.2617	6	15.0557	0.00348538	41.1449	299.049
791	371323	0	5037082	602238	229.816	1	4.82556	1043833	10.2349	49.8011	37	13.2199	0.00265974	241.258	193.713
792	371324	0	3168209	630072	218.828	1	2.59522	1220784	23.7355	51.4759	8	14.816	0.00338992	70.6728	253.525
793	371325	0	4696819	527480	262.946	1	4.87555	963341	9.4109	35.4902	9	14.0478	0.0030915	189.069	215.748
794	371326	0	2791978	519400	268.403	2	2.96756	940832	17.6425	48.756	7	13.8075	0.00299263	239.076	227.806
795	371327	0	3393762	526366	239.82	1	3.64685	930600	16.3298	37.8562	12	14.1881	0.00292611	103.836	243.21
796	371328	0	1958716	368036	291.67	0	3.80903	514229	20.4515	55.0272	19	13.2525	0.00294293	283.173	267.72
797	371329	0	2323796	440379	259.134	1	3.58437	648314	12.8824	52.6507	8	14.5997	0.00318918	64.085	269.716
798	371422	0	2737622	286946	162.92	0	5.84461	468401	9.45233	45.3097	3	14.4161	0.00223961	16.6133	249.369
799	371423	0	1864965	221403	229.031	0	6.02872	309347	7.69323	56.3884	5	14.2362	0.00229638	9.03299	445.507
800	371424	0	3050600	322681	220.623	0	5.71293	533982	10.693	52.134	3	14.6226	0.00240203	18.1187	317.9
801	371425	0	3993680	525212	227.534	0	6.29556	634365	12.595	39.2027	7	14.8087	0.00253458	26.3259	300.277
802	371426	0	2656988	292200	205.071	0	5.72317	464251	18.7999	46.8829	1	14.7455	0.00235096	23.7746	281.678
803	371427	1	2266273	264266	240.404	0	4.30738	526137	12.7294	41.8001	4	14.8161	0.00235919	30.1481	263.101
804	371428	0	2050778	263906	278.847	0	5.21051	393585	10.147	42.4762	4	14.7384	0.00226019	26.3254	271.437
805	371481	1	2748927	361943	228.962	0	3.9707	692302	15.9882	48.5992	10	14.3484	0.00228389	12.4965	289.951
806	371482	0	2844249	402759	240.328	0	5.57949	509769	18.7399	48.7815	3	14.7843	0.00248233	23.322	412.313
807	371521	0	3181500	451891	273.817	1	3.94799	805853	20.7826	45.0385	7	15.1955	0.00259682	39.4649	304.748
808	371522	0	2580500	575567	356.565	1	2.56175	1007321	31.5288	49.4555	3	15.3606	0.00259768	42.5054	292.607
809	371524	0	1685400	280028	307.557	1	4.57179	368652	13.7	38.1215	5	14.904	0.00261451	35.202	356.95
810	371525	0	2473200	434147	261.56	1	3.07764	803602	24.1388	45.6332	7	15.2359	0.00248095	39.9777	236.282
811	371526	0	1690200	285880	254.301	1	3.39027	498544	16.4833	45.7401	4	14.8611	0.00242046	28.5687	375.662
812	371581	0	2692700	422730	283.443	1	3.56564	755180	12.8161	50.778	2	15.0171	0.00245305	35.8875	298.578
813	371621	0	2288856	410476	225.062	1	3.60671	634611	24.0251	45.0857	8	14.3361	0.00248543	13.1504	345.787
814	371622	0	2567534	333559	191.807	0	5.76434	445417	14.8332	46.369	9	14.2824	0.00238727	9.12857	309.844
815	371623	0	3881194	513361	183.115	0	8.84748	438678	12.7092	38.6882	7	14.0895	0.00227781	4.50408	433.16
816	371625	0	4418864	492619	204.344	2	8.7153	507024	7.16813	50.952	3	14.2636	0.00252067	7.93625	351.456
817	371681	0	6319930	961947	204.881	1	7.70073	820692	5.51713	43.1308	9	14.3396	0.00259374	48.9448	309.451
818	371721	0	5295363	742233	241.883	1	3.74274	1414836	10.3013	47.6481	1	15.9156	0.00311204	53.9481	228.136
819	371722	0	3970050	587520	239.379	1	3.52698	1125624	13.9292	51.0532	8	15.8368	0.00308819	45.9161	162.994
820	371723	0	1767434	433212	319.026	1	2.80755	629528	19.6673	55.322	3	15.768	0.00318848	44.6059	226.251
821	371724	0	3965366	508820	236.157	4	4.27586	927385	10.7713	48.9188	3	15.5923	0.00326977	42.0035	216.772
822	371725	0	4985835	635475	211.024	1	4.59126	1085941	10.5563	41.0365	4	15.4415	0.00318952	44.6853	231.144
823	371726	0	2773899	470176	250.142	0	3.63211	763715	13.0509	54.0749	4	15.5786	0.00298564	52.0057	189.513
824	371728	0	4844860	753560	265.691	0	6.34269	763850	7.79346	30.4896	1	15.8192	0.00301237	61.3051	221.204
825	410122	0	4481580	803824	382.138	1	5.90131	759421	6.68369	67.5746	4	16.2968	0.00303465	88.8968	315.417
826	410181	0	9018795	698825	301.777	10	10.7989	835157	1.50278	39.1234	8	15.2035	0.00324797	337.392	149.843
827	410182	0	5542313	672242	425.149	12	8.64425	641156	5.91203	46.1872	5	16.1487	0.00310537	180.576	166.948
828	410183	0	7132520	588776	451.168	9	8.53605	835576	3.9531	45.0552	8	15.5862	0.00332766	288.627	149.683
829	410184	0	7933300	1009644	441.896	12	9.9343	798577	3.62901	54.849	8	16.0703	0.00310755	151.934	259.37
830	410185	0	4661123	504948	394.956	24	6.67659	698129	6.03803	49.1588	8	14.841	0.00350321	468.801	164.589
831	410221	0	4080749	585798	215.548	3	4.05083	1007386	25.696	41.7764	0	16.1337	0.00312737	60.4863	277.604
832	410222	0	2946739	256271	371.663	0	4.98757	590816	23.0963	40.9822	0	16.1985	0.00313486	63.1281	275.096
833	410223	0	4597865	690758	321.704	1	4.89044	940175	14.6014	38.1993	0	16.2699	0.00306338	74.11	281.399
834	410225	0	4067643	859861	292.262	0	5.72974	709917	13.7737	42.3627	3	15.9434	0.00309	67.7721	213.343
835	410322	0	5535467	452712	529.934	0	11.3015	489800	5.05117	33.5959	4	13.7654	0.00307501	249.471	204.913
836	410323	1	4528061	376910	329.572	3	9.10513	497309	5.61114	50.7922	6	14.6579	0.00332771	400.971	283.984
837	410324	0	2918999	249854	192.058	2	8.13697	358733	5.19712	41.4601	10	11.8854	0.00315286	1112.86	236.953
838	410325	1	2217846	325538	221.667	2	4.18235	530287	13.656	51.8472	6	13.3138	0.00290541	774.641	240.111
839	410326	0	1955040	279010	304.864	1	4.56823	427964	8.25569	49.8896	4	14.2653	0.00317912	617.925	250.999
840	410327	0	3332535	433995	317.741	6	5.6029	594787	11.9587	49.8816	2	14.7731	0.00299106	441.797	299.575
841	410328	0	2245854	279885	227.491	1	5.04044	445567	15.1888	46.0766	2	13.0131	0.0029286	743.862	309.293
842	410329	0	4551962	369566	423.765	4	5.81961	782176	7.02939	48.3368	2	15.0321	0.00323702	337.766	341.974
843	410381	0	4646841	389122	433.827	12	9.57549	485285	4.81641	41.0528	1	13.7654	0.00307501	263.873	254.934
844	410421	0	3761603	376360	475.515	3	7.13043	527542	6.14278	44.3468	8	15.7263	0.00280263	185.957	472.114
845	410422	0	2486537	468443	367.349	5	3.13078	794222	25.6124	46.122	5	16.0741	0.00272678	114.33	488.439
846	410423	0	1919508	484630	375.699	5	2.31398	829525	17.0429	52.2311	13	15.0963	0.00302062	347.39	327.028
847	410425	0	2258202	255933	340.805	4	3.83115	589432	13.528	44.2368	6	15.9584	0.00268919	165.856	318.312
848	410481	0	1588559	266825	435.446	1	4.93184	322103	10.2712	37.4684	4	15.7935	0.00288146	172.809	304.509
849	410482	0	5345699	752919	432.712	10	5.44481	981798	8.22192	49.7752	12	15.1365	0.00313606	340.867	266.024
850	410522	0	1074618	305571	318.201	8	1.26346	850536	14.4611	57.9103	11	15.0082	0.00268898	153.246	329.491
851	410523	0	1753632	283743	237.052	3	3.88274	451648	16.6746	44.5837	3	15.6167	0.00249226	76.0403	260.67
852	410526	0	4097708	642774	249.329	2	3.06891	1335231	19.4115	44.3609	5	15.7964	0.00264461	59.7879	149.45
853	410527	0	1866300	427755	223.212	2	2.52613	738797	43.2755	40.0363	1	15.6284	0.00244255	55.5459	189.383
854	410581	0	6153428	666195	291.231	4	7.45083	825871	2.36247	45.6571	12	13.5538	0.00348965	492.961	282.977
855	410621	0	2938165	553908	270.456	4	4.2036	698964	10.6632	35.1425	3	15.7285	0.00255579	65.2782	183.207
856	410622	0	2626522	279633	255.45	4	9.56166	274693	8.20606	28.3644	6	15.3749	0.00283228	201.682	207.705
857	410721	0	2394030	205018	424.036	1	6.27218	381690	5.12466	37.5603	3	16.0806	0.00259306	76.978	348.767
858	410724	0	1921128	227791	397.116	0	4.5741	420001	16.1034	41.4214	0	16.0668	0.00255455	80.1232	314.813
859	410725	0	2641585	488758	339.848	2	3.87896	681003	16.6684	46.9837	3	16.2167	0.00281671	81.491	346.25
860	410726	0	1661516	285013	271.462	3	3.8307	433737	18.509	48.0012	0	15.9809	0.00273112	69.4959	163.594
861	410727	0	2640542	470579	195.97	0	3.40083	776441	21.6401	42.2214	2	15.9772	0.00286162	70.3392	150.168
862	410781	0	1862464	517593	360.036	4	3.62662	513553	12.902	49.9345	3	15.3055	0.00288891	193.437	283.065
863	410782	0	3590386	536866	331.814	6	4.61107	778645	10.6458	44.3856	6	14.1449	0.00327076	353.015	274.034
864	410783	0	5295868	786591	226.684	0	6.42498	824262	9.07375	37.1588	5	15.8754	0.00288696	64.0145	135.543
865	410821	0	1540545	207497	399.686	3	4.33537	355343	7.05887	48.5692	3	15.3081	0.00280887	371.217	210.748
866	410822	0	1636000	196630	682.568	3	3.56734	458605	10.5746	51.2225	6	15.3211	0.0027635	255.759	352.501
867	410823	0	3088158	334828	628.066	5	4.10466	752354	11.3443	52.7536	3	16.1348	0.0026988	95.2293	305.6
868	410825	0	2016962	248742	556.872	3	4.56024	442293	12.8351	59.6361	1	16.0469	0.00267743	108.376	359.003
869	410882	0	3206313	323474	612.104	6	6.7972	471711	6.20613	48.5118	3	15.295	0.0027718	203.89	383.788
870	410883	0	2371591	219526	580.522	2	6.459	367176	10.3476	44.4138	3	15.4553	0.00279169	143.545	253.054
871	410922	0	2196083	387573	323.429	1	3.43304	639690	22.6237	44.2379	2	15.5433	0.00259836	50.5008	197.49
872	410923	0	1853277	251596	398.545	1	3.75596	493423	21.504	49.6366	0	15.4247	0.0025026	47.367	132.924
873	410926	0	2326208	299337	381.706	1	4.72282	492546	10.8911	44.1881	3	15.4537	0.00286122	48.9115	267.09
874	410927	0	1255845	342548	290.205	0	3.61907	347008	12.3002	54.1455	0	15.1965	0.00276705	44.8567	343.923
875	410928	0	3027868	451805	248.004	4	2.79486	1083369	17.4282	55.2494	6	15.6992	0.00277847	54.6167	246.959
876	411024	0	3946780	427688	239.308	6	6.78598	581608	10.6524	49.2485	7	16.2769	0.00272094	58.5386	178.523
877	411025	0	4849684	470036	464.542	3	6.75463	717979	8.82952	49.7117	4	16.3382	0.00253997	90.6531	363.407
878	411081	0	9038261	534646	397.19	9	7.59743	1189647	3.77172	41.53	13	15.7729	0.00298501	224.88	280.213
879	411082	0	8248419	424368	441.068	4	11.6112	710385	3.78303	25.6184	3	16.3043	0.00283184	91.314	316.24
880	411121	0	2287730	301859	277.485	3	4.0156	569711	15.6022	49.2134	2	16.3063	0.00264514	75.5457	358.797
881	411122	0	3867523	463133	262.952	2	5.21922	741016	11.9054	43.6918	4	16.3458	0.00253424	61.7993	345.194
882	411221	0	2387065	373841	367.324	3	6.49556	367492	9.05593	40.4299	3	13.4751	0.00315946	618.5	237.29
883	411224	0	1296295	359204	269.641	2	3.50467	369877	21.8408	49.4346	3	11.9013	0.00308261	1031.15	282.651
884	411281	0	1468404	231956	690.548	2	10.0216	146524	1.26818	35.7637	1	13.4111	0.00314835	496.961	395.253
885	411282	1	4657288	412395	254.79	1	6.1028	763139	13.7997	36.5125	5	12.4037	0.00302796	878.594	253.026
886	411321	0	1950982	378153	211.96	2	3.24694	600868	15.6659	45.2938	3	14.7191	0.00295802	462.025	284.319
887	411322	0	2930312	492390	255.134	2	3.04748	961553	20.2186	48.4872	4	15.6287	0.00289602	198.848	365.735
888	411323	0	2838949	426777	231.051	1	6.08795	466323	14.3617	46.2109	8	13.5894	0.00319313	719.509	282.763
889	411324	0	2914090	416790	319.079	2	3.2157	906206	16.2313	54.2145	4	15.5217	0.00310153	255.403	381.892
890	411325	0	2921101	433667	279.832	2	4.83659	603959	20.1766	36.3414	6	14.7047	0.0029827	442.169	260.356
891	411326	0	2710511	608966	280.693	1	3.75816	721233	20.1722	45.2945	5	15.592	0.0029711	295.219	250.838
892	411327	0	1993347	420668	293.517	1	2.95531	674497	25.9212	49.1526	1	15.8463	0.00285015	135.191	327.027
893	411328	0	4110824	721811	259.955	1	3.0951	1328171	26.3272	49.7104	2	16.0647	0.003123	126.443	408.429
894	411329	0	3036450	322858	309.322	0	4.60755	659016	21.3705	51.3115	0	16.349	0.00330191	90.573	554.252
895	411330	0	1979885	299341	308.332	0	4.70012	421241	15.5086	44.758	3	15.7242	0.00332981	219.002	321.643
896	411381	0	4808890	808580	415.665	4	3.11751	1542541	21.9697	50.3607	3	16.282	0.0031805	125.202	449.774
897	411421	0	2718112	451189	296.974	0	3.64189	746346	25.2592	51.115	3	15.9845	0.00315995	63.985	209.541
898	411422	0	2470794	436369	284.926	1	3.27979	753340	25.2659	38.6757	3	16.1094	0.0030631	56.7451	263.089
899	411423	0	1928055	375432	315.143	0	3.55261	542715	20.386	43.5777	2	16.0451	0.00306877	56.7564	236.429
900	411424	0	2951434	456550	262.187	3	3.62265	814716	23.0754	39.561	0	16.1166	0.00276133	48.7913	291.94
901	411425	0	3608336	507016	292.921	0	3.62637	995028	19.4265	38.7179	0	15.989	0.00287407	46.5443	287.601
902	411426	0	3344427	610668	318.397	0	3.42397	976768	21.1726	40.5308	2	16.007	0.0027983	41.576	232.109
903	411481	0	7200100	837800	327.401	5	5.65222	1273853	12.8623	43.8258	5	16.0666	0.00268517	35.7587	304.615
904	411521	0	2560050	457027	200.044	2	4.85972	526790	24.7407	42.1176	2	16.4469	0.00363947	104.662	235.838
905	411522	0	2600886	618632	285.176	2	4.24624	612515	24.3124	41.3566	7	16.6068	0.00360925	80.409	216.715
906	411523	0	1808552	306786	227.548	3	6.20327	291548	19.7382	41.3368	9	16.1886	0.00401844	263.507	211.169
907	411524	0	2580891	485000	192.292	0	4.92498	524041	21.8864	39.6357	6	16.2547	0.00343397	215.044	210.933
908	411525	0	4528414	834567	210.512	2	4.2444	1066915	21.1034	48.2398	4	16.6437	0.00298476	64.7542	275.277
909	411526	0	3317533	451914	186.608	2	4.98771	665141	19.9383	45.6332	1	16.6878	0.00322302	54.0558	290.996
910	411527	0	2532125	501777	183.496	1	4.29502	589549	20.9135	41.6657	1	16.6742	0.00313419	35.843	286.899
911	411528	0	2879947	649140	175.137	0	3.45872	832662	23.3651	44.4511	5	16.608	0.00328569	47.3321	253.881
912	411621	0	2586786	465518	222.815	2	3.83312	674851	22.5893	36.0857	1	16.2	0.00279358	58.5405	145.349
913	411622	0	2753627	507215	272.282	0	3.2745	840930	23.0056	40.2159	2	16.2515	0.00265242	53.337	305.354
914	411623	0	3339023	670965	258.276	3	3.56528	936538	19.9664	39.8385	2	16.289	0.00262873	47.6976	194.133
915	411624	0	3672478	675950	284.43	0	3.54102	1037124	17.2354	42.8043	1	16.3641	0.00255335	40.3914	268.879
916	411625	0	3668932	635475	206.015	1	3.44343	1065487	19.1556	37.4186	1	16.2727	0.00253607	40.2855	263.247
917	411627	0	3996605	702366	272.771	2	3.52607	1133444	20.5997	42.3359	2	16.1781	0.00280973	52.4943	262.326
918	411628	0	4559800	574567	302.161	1	5.08154	897326	16.971	43.4374	5	16.1805	0.00262173	42.9051	298.27
919	411681	0	4180497	564469	297.442	3	3.97096	1052767	12.9112	43.6776	2	16.3511	0.00262305	41.6159	289.812
920	411721	0	2792230	277973	334.969	3	3.78128	738436	24.9044	41.1754	4	16.2241	0.00276222	72.7297	348.034
921	411722	0	2967700	364639	261.394	1	2.61998	1132717	18.6575	41.1733	1	16.3099	0.00273212	52.4696	205.144
922	411723	0	2932200	446567	260.69	2	3.71676	788912	17.8467	40.9215	1	16.3742	0.00281985	45.4102	240.384
923	411724	0	2716500	525988	218.184	2	3.98906	680988	24.8482	38.476	1	16.4091	0.00314778	62.1012	228.167
924	411725	0	2130347	393043	250.413	1	5.71634	372677	22.0936	40.0947	5	15.9532	0.00315798	139.967	253.641
925	411726	0	3300271	584598	292.673	1	4.51327	731237	22.3296	38.331	6	15.607	0.00303224	207.287	342.956
926	411727	0	2701000	395216	222.939	3	3.73214	723713	23.4358	35.5054	1	16.3214	0.00290122	59.0399	294.837
927	411728	0	2583300	372420	324.704	1	5.7967	445650	14.6828	40.6844	4	16.0972	0.00288019	94.3073	340.145
928	411729	0	2949800	437971	247.587	1	3.32637	886793	18.842	50.4983	4	16.4819	0.00292472	41.3165	253.828
929	419001	0	7622300	784330	407.535	9	10.7361	709967	3.41367	36.1977	9	14.2718	0.00335808	418.364	326.651
930	420222	0	3357500	590622	262.385	2	3.85843	870173	21.2837	42.1355	8	18.0955	0.00394238	121.548	188.925
931	420281	0	7511300	792600	231.774	4	7.84229	957794	7.27171	37.2572	10	18.0711	0.00362743	98.5053	182.346
932	420322	0	1100281	368096	276.918	3	2.32679	472875	24.6554	52.9918	9	13.4308	0.00348638	702.701	274.835
933	420323	0	1355723	394810	329.332	1	3.05989	443063	25.91	40.4428	8	13.6539	0.00359326	823.919	262.137
934	420324	0	1024683	371730	289.129	2	3.15581	324697	27.4766	50.1098	9	12.8473	0.00440395	1038.14	233.543
935	420325	0	1412785	608090	267.781	1	3.44747	409803	27.5876	45.8404	10	13.3099	0.00344345	901.22	265.497
936	420381	0	3020564	476140	294.237	5	6.64806	454353	12.3381	54.8718	17	15.3787	0.00310027	391.582	275.54
937	420525	0	2048824	236102	173.182	2	10.4699	195687	12.769	41.8569	6	15.9517	0.00290801	459.435	239.823
938	420526	0	1421015	215487	205.894	1	7.95721	178582	12.9502	49.9895	3	12.8109	0.00316231	1106.67	155.351
939	420527	0	1873530	318239	202.899	1	4.88791	383299	19.48	53.8317	6	14.6344	0.0034333	838.711	174.001
940	420528	0	1834271	343567	216.072	1	4.52471	405390	26.7549	49.4218	6	14.6953	0.00395988	854.987	168.926
941	420529	0	1000200	271414	213.423	0	5.06038	197653	27.2545	47.2505	3	13.4898	0.00445157	1176.94	133.248
942	420581	0	8000605	394745	327.486	1	20.0685	398665	8.00922	43.2168	7	17.0556	0.00354118	264.64	266.284
943	420582	0	5696772	365090	190.071	3	11.4483	497609	19.4	43.3714	3	17.4069	0.00279871	123.827	321.912
944	420583	0	7223594	416968	308.472	2	13.8788	520476	15.2253	39.1634	4	17.7478	0.00312484	65.9331	383.102
945	420624	0	3452501	429328	221.51	2	6.17757	558877	17.7169	51.4997	6	15.4275	0.00306304	467.472	240.228
946	420625	0	4370254	512392	320.428	1	7.9604	548999	11.6763	43.1365	7	15.3893	0.003232	372.359	333.115
947	420626	0	1530509	370359	228.77	0	5.71028	268027	17.4657	47.0239	7	13.4207	0.00320814	906.427	197.927
948	420682	0	3842737	482042	326.87	2	7.95596	483001	16.1758	43.975	1	16.2996	0.00300774	133.388	553.229
949	420683	0	7560617	631655	255.595	2	7.1683	1054730	15.6932	43.6397	6	16.3805	0.00321245	151.451	336.111
950	420684	0	4094874	511498	312.031	2	7.6527	535089	16.7043	44.7342	2	16.6496	0.0026911	111.457	349.104
951	420822	0	3473500	341521	220	2	5.83979	594799	21.8598	44.1514	3	17.6656	0.00286768	51.1929	353.383
952	420881	0	6015600	606611	169.918	2	5.53888	1086067	14.7068	42.6857	5	17.0457	0.00300589	101.63	297.592
953	420882	0	4258832	501769	199.235	3	6.38088	667436	16.7341	42.5944	5	17.1419	0.00335813	153.375	275.849
954	420921	0	1716960	448052	254.496	1	2.64131	650041	26.0752	47.658	4	17.0863	0.00357996	93.9099	368.323
955	420922	0	1961884	408393	279.075	2	3.08923	635072	25.3998	52.923	8	16.3927	0.00407094	169.92	302.139
956	420923	0	2311604	356913	382.571	0	4.16269	555315	20.9179	44.7315	2	17.5156	0.0032621	33.3507	457.949
957	420981	0	4335014	462042	280.451	2	7.04602	615243	14.9479	43.4097	4	17.531	0.00314565	38.8623	341.066
958	420982	0	2883197	438000	255.258	0	4.83703	596068	15.7946	47.6292	2	17.0132	0.00342067	83.8794	319.553
959	420984	0	7531186	743087	319.866	0	7.06479	1066017	11.1798	36.7016	1	17.8631	0.00336132	26.3646	416.742
960	421022	0	3521755	558266	283.884	2	3.82918	919716	24.0298	42.1362	1	18.0193	0.00332943	35.6689	408.342
961	421023	0	3358329	628022	200.494	0	2.74712	1222492	37.2214	44.21	2	18.049	0.00391895	26.8343	396.621
962	421024	0	1227358	285596	370.265	2	3.49364	351312	24.9416	45.4372	0	17.9827	0.00338705	29.3647	391.632
963	421081	0	2393488	349643	336.524	1	4.00651	597400	21.0441	47.1242	1	18.1704	0.00379629	35.3276	322.553
964	421083	0	3190196	589248	259.772	1	3.71325	859139	32.7645	43.1955	3	18.3338	0.00385172	24.3349	392.015
965	421087	0	4050149	467603	276.074	1	5.0102	808380	13.7765	44.1001	3	17.5634	0.00322033	114.554	360.687
966	421121	0	1287900	270407	269.703	0	3.59584	358164	16.8802	34.5058	3	17.675	0.00366088	101.103	235.909
967	421122	0	2274000	425339	259.353	5	3.5563	639428	14.2964	43.7159	7	16.9548	0.0039744	107.38	305.932
968	421123	0	1687326	410499	234.937	0	2.9874	564815	21.2031	55.2065	6	16.3858	0.00398702	302.316	168.154
969	421124	0	1228100	436622	230.825	1	3.2924	373011	35.5101	44.6625	10	15.8297	0.00380122	401.297	152.854
970	421125	0	2682900	560417	224.523	1	2.91804	919418	28.5847	52.2047	5	17.7313	0.00358971	83.1352	279.237
971	421126	0	2896035	604497	219.638	2	3.77208	767756	23.0571	51.253	11	17.6806	0.00370174	170.61	197.721
972	421127	0	2759717	580080	208.431	3	3.0614	901456	25.4913	45.2498	6	18.1432	0.00372536	71.8945	317.718
973	421181	0	4102600	677840	201.474	2	4.55414	900851	17.8253	44.3962	10	16.5131	0.00385473	214.65	200.103
974	421182	0	3478649	414245	283.895	1	5.15968	674198	18.6401	48.4869	6	18.0884	0.00349047	65.354	257.197
975	421221	0	3078342	396301	288.327	0	9.22654	333640	15.7592	34.9701	3	18.3769	0.00386988	29.5596	310.053
976	421222	0	1910437	351702	466.526	0	4.79675	398277	17.9312	46.6057	9	17.435	0.00496293	271.871	199.121
977	421223	0	1695073	359058	327.822	0	3.92621	431733	18.5693	51.7575	3	17.4175	0.00483894	247.967	218.532
978	421224	0	1493864	351616	244.342	2	3.94686	378494	14.6499	53.9955	6	17.4201	0.00472873	305.329	184.611
979	421281	1	5195357	552473	329.939	3	10.3547	501739	11.8902	47.0712	9	18.0023	0.00415337	96.0865	241.423
980	421321	0	2797600	397601	208.314	1	3.39037	825160	29.6647	25.7935	10	16.1734	0.0035318	220.231	275.274
981	421381	0	3900726	479812	235.797	0	4.91231	794071	16.8024	39.6222	3	16.4032	0.00376041	165.829	347.632
982	422801	1	4162938	664330	224.174	1	5.29507	786191	9.29425	54.4412	9	13.9641	0.00466966	1054.88	158.61
983	422802	0	2317200	644906	203.358	2	3.37617	686339	19.912	64.0083	7	13.3838	0.0052653	1216.69	163.719
984	422822	0	1354400	421149	235.867	1	3.1272	433103	20.9022	62.9504	4	13.5472	0.00447186	1138.55	186.501
985	422823	0	1459200	502226	194.285	0	3.31699	439917	19.5175	56.1061	7	13.653	0.0040279	1043.64	184.358
986	422825	0	927639	363006	214.605	1	2.85839	324532	25.7161	60.4666	3	14.0327	0.00477128	1036.11	182.308
987	422826	0	1084400	302794	164.479	1	3.4399	315242	22.0306	66.6083	2	14.3128	0.00477448	953.421	153.209
988	422827	0	955000	284920	124.009	1	3.7564	254233	19.0319	65.465	2	15.4509	0.0045028	668.404	222.404
989	422828	0	763000	218732	151.286	2	3.65224	208913	22.2412	59.8558	1	13.4845	0.0049265	1142.4	155.42
990	429004	0	9299000	1022553	333.807	0	7.53229	1234552	12.7648	44.493	3	18.0355	0.00356176	26.7025	431.758
991	429005	0	8527381	668378	438.525	1	8.68714	981610	11.5931	46.0002	2	17.8838	0.00325493	29.9018	396.4
992	429006	0	7188900	867736	262.492	2	4.86603	1477363	14.6281	41.9536	3	17.7188	0.00318715	30.9825	407.77
993	429021	0	352406	168491	178.31	0	4.39936	80104	8.06768	67.6016	4	10.9433	0.00448144	1674.44	174.693
994	430121	0	20032000	1778278	491.597	2	21.5626	929016	4.41793	42.2624	18	18.7538	0.00446564	84.8854	226.539
995	430181	0	16165620	1637498	310.953	7	12.0882	1337304	8.05488	39.9263	9	18.2729	0.00459323	250.029	246.159
996	430182	0	11670232	1205398	390.51	5	9.42383	1238374	11.2504	46.5059	5	18.3023	0.0041058	157.047	277.988
997	430223	0	4571587	509313	256.561	2	6.31489	723938	14.9519	48.3548	3	19.1304	0.00409666	239.158	287.17
998	430224	0	2452331	446353	253.555	1	4.03254	608135	17.6143	47.731	6	19.1479	0.0037095	304.282	261.939
999	430225	0	981253	202241	199.319	2	4.63093	211891	17.0125	38.936	4	17.2582	0.00501624	784.897	271.648
1000	430281	0	8251853	823435	300.618	5	8.26109	998882	9.31632	37.2135	5	19.1532	0.00409276	151.125	283.938
1001	430321	0	5463536	512008	276.693	2	5.32219	1026557	12.8144	32.6006	9	19.155	0.00393966	92.7308	252.64
1002	430381	0	5455969	527889	331.421	1	6.53582	834780	12.629	34.5334	4	18.5633	0.00370409	143.667	266.096
1003	430382	0	1058870	145487	484.14	1	11.6113	91193	7.22506	46.4716	2	18.7587	0.00369884	126.298	354.68
1004	430421	0	3949082	540111	260.946	1	3.48719	1132454	18.6527	44.6415	7	18.9975	0.00365362	172.033	302.958
1005	430422	0	3024662	622360	233.742	2	3.03291	997280	25.2449	45.623	2	19.7653	0.00345559	113.034	384.165
1006	430423	0	1874954	263720	276.836	1	4.69632	399239	20.6569	40.0873	2	19.1193	0.00370167	133.067	277.071
1007	430424	0	3156415	422685	277.566	1	4.8264	653990	16.309	48.6027	1	19.5754	0.00367469	129.419	251.618
1008	430426	0	3355600	599673	232.527	0	3.29512	1018353	18.7656	50.3397	0	18.9741	0.00367545	209.3	346.804
1009	430481	0	4193682	519461	205.904	1	3.47379	1207235	15.612	56.1709	2	19.9591	0.00377763	163.557	293.083
1010	430482	0	4010624	568719	250.437	2	4.71529	850558	15.3846	51.6841	0	19.4136	0.00377826	196.631	302.869
1011	430522	0	1768307	495377	296.362	0	2.2823	774791	21.365	49.4371	3	17.3787	0.00364909	427.783	238.773
1012	430523	0	1951068	497035	230.298	1	2.0243	963823	23.3894	45.0488	2	18.0514	0.00404621	338.984	251.526
1013	430524	0	2559414	664746	222.319	1	2.21994	1152922	20.4824	52.387	1	16.9895	0.0047721	568.215	260.225
1014	430525	0	2049860	570930	241.454	2	2.50709	817626	31.2113	44.0829	2	17.0539	0.00490987	540.046	324.89
1015	430527	0	1083668	320628	214.545	1	2.94984	367365	23.5272	49.5922	0	16.8522	0.0044056	663.54	239.944
1016	430528	0	1271872	376494	191.639	0	2.1566	589759	28.1928	47.8974	2	17.0493	0.0047973	651.909	281.859
1017	430529	0	614329	282917	193.888	1	2.31762	265069	21.5191	53.4853	2	15.914	0.00541918	944.944	262.749
1018	430581	0	1858035	582681	229.236	2	2.44275	760631	31.8983	44.198	2	17.4148	0.00417187	443.57	351.482
1019	430582	0	6852100	726100	329.656	1	7.29173	939709	8.68598	54.5477	3	18.217	0.00385437	280.553	293.284
1020	430621	0	3858000	471942	204.65	2	5.12418	752901	17.9679	40.3059	13	18.2592	0.00464482	93.6977	237.408
1021	430623	0	3946361	481503	268.65	1	5.40208	730526	23.6922	43.7703	1	18.3616	0.00402641	38.8729	279.844
1022	430624	0	3690300	574367	284.476	3	5.24623	703419	19.6109	42.1158	1	18.7418	0.00457076	37.3987	270.833
1023	430626	0	3612400	773365	238.227	3	3.62516	996479	16.543	45.8975	6	17.7386	0.00485037	273.192	247.573
1024	430681	0	5631800	522469	339.985	4	7.55606	745336	11.0959	43.732	5	18.4738	0.00478737	83.1034	312.299
1025	430682	0	3098800	399954	279.915	1	6.01186	515448	13.3084	46.376	2	17.8169	0.00451349	143.127	241.046
1026	430721	0	2401997	419673	367.485	3	4.28035	561169	19.2897	52.5586	1	18.2725	0.00380238	31.7663	391.365
1027	430722	0	3620600	676374	227.47	1	4.36998	828516	17.0662	47.6413	2	18.383	0.00403491	47.2462	273.785
1028	430723	0	4170908	596171	229.889	15	4.75927	876375	14.2344	53.5327	5	17.7731	0.00339715	94.044	381.936
1029	430724	0	2198386	331344	315.057	5	5.19947	422810	16.6474	46.863	4	17.917	0.003662	89.3517	247.535
1030	430725	0	4629308	747223	211.397	3	5.19868	890477	21.0355	45.7476	4	17.4923	0.00413827	190.778	283.131
1031	430726	0	3424986	621093	196.782	3	5.49553	623231	15.2577	47.8245	3	15.8531	0.00388519	490.254	217.76
1032	430781	0	1936000	124307	281.981	1	7.89125	245335	13.6364	43.0269	1	18.1997	0.00368063	51.1093	266.457
1033	430821	0	1885985	488697	180.974	1	2.9812	632626	20.5811	63.2663	6	16.5571	0.00441009	402.672	248.807
1034	430822	0	1064071	381592	189.328	2	2.68012	397024	15.4506	70.1069	2	15.356	0.0048458	695.046	233.011
1035	430921	0	2607800	613421	269.03	2	3.41392	763872	23.8017	46.8326	3	18.4759	0.0040674	29.4234	363.321
1036	430922	0	3019367	502167	261.505	1	3.75618	803839	15.6412	37.1459	1	17.7293	0.00455086	164.746	225.176
1037	430923	1	2609139	656501	225.86	4	2.7551	947022	20.0348	45.5316	7	16.6721	0.00458656	396.965	228.863
1038	430981	0	2916685	500131	172.836	0	4.14934	702927	23.9452	35.3623	3	18.621	0.00433004	30.2598	283.678
1039	431021	0	4131260	600228	213.796	2	5.63382	733296	14.4561	47.2534	2	19.1537	0.00332628	356.754	309.881
1040	431022	0	2421808	381386	267.844	3	3.98687	607446	12.0827	52.8638	4	18.6958	0.00333643	491.263	252.821
1041	431023	0	3477866	426688	195.191	2	5.77599	602125	10.2956	52.338	1	19.3244	0.00362013	267.351	293.227
1042	431024	0	1575353	261396	380.778	0	5.1852	303817	15.5745	44.5211	1	19.5142	0.00298554	272.708	221.622
1043	431025	0	1636647	284838	244.721	1	4.59312	356326	11.0645	44.005	1	18.5812	0.00371393	554.936	255.63
1044	431026	0	1000606	339800	217.727	2	2.89129	346076	18.1365	54.3965	5	18.0548	0.00433328	710.238	243.761
1045	431027	0	505312	184030	239.298	1	2.13014	237220	14.009	58.663	2	16.8321	0.0055911	1047.8	285.899
1046	431028	0	1243300	308954	210.999	0	3.10297	400680	21.3528	48.0306	2	19.4145	0.00400348	239.038	304.752
1047	431081	0	3617937	410623	181.859	1	10.3566	349336	9.98268	35.8967	2	18.1121	0.00393352	586.457	219.971
1048	431121	0	3757013	645235	191.193	2	4.18027	898748	15.6908	52.3868	5	18.6604	0.00368645	258.538	274.911
1049	431122	0	2090908	368588	219.561	2	3.66383	570689	20.7	42.1843	4	18.7862	0.00414321	334.607	221.26
1050	431123	0	844833	195551	242.53	1	4.95849	170381	23.1602	38.3781	1	18.1759	0.00460359	541.989	279.386
1051	431124	0	2426642	472801	210.854	3	3.80853	637159	19.4758	51.8893	0	18.6322	0.00397908	413.482	250.146
1052	431125	0	876700	233228	182.957	4	3.62039	242156	31.0254	43.755	2	18.776	0.00447014	471.132	266.391
1053	431126	0	2520775	574400	253.599	8	3.42067	736924	14.5765	52.3239	3	18.6984	0.00407764	467.415	262.823
1054	431127	0	1388535	356399	188.342	1	3.98061	348825	14.5233	40.7581	6	18.2409	0.00468248	613.485	283.838
1055	431128	1	878831	289119	248.44	1	2.54255	345649	27.0208	58.8082	0	18.9202	0.00385624	348.206	337.604
1056	431129	0	1460855	412269	176.533	2	3.40121	429511	21.5313	43.3257	5	18.2633	0.00428885	592.007	291.935
1057	431221	0	1296961	227763	246.143	1	6.64587	195153	14.1346	39.6148	6	17.1744	0.00474241	427.612	242.51
1058	431222	0	1957667	439422	214.246	3	3.2215	607688	15.7351	38.8006	8	16.858	0.00456399	363.81	272.347
1059	431223	0	1348707	404132	266.479	2	2.83181	476270	17.43	55.3816	2	17.238	0.00458989	329.844	273.08
1060	431224	0	2003234	644447	259.711	2	2.57859	776871	22.3791	50.3848	3	16.439	0.00465419	524.123	267.238
1061	431225	0	1002614	261971	164.944	1	3.0059	333549	17.3199	65.2839	0	17.4027	0.00454562	424.252	248.45
1062	431226	0	1011173	325393	241.456	0	2.83062	357227	21.0585	47.4933	1	17.312	0.00550197	316.57	276.111
1063	431227	1	811488	245365	246.663	0	3.18479	254801	15.0272	54.1493	1	16.2938	0.00498428	613.949	233.269
1064	431228	0	1132403	310114	249.33	3	3.16168	358165	21.6712	51.6661	3	17.2006	0.00541247	419.379	271.352
1065	431229	0	923346	266734	185.733	0	3.57143	258537	19.6203	53.1403	4	17.2426	0.00453251	516.265	240.976
1066	431230	0	608385	225091	192.842	6	2.83248	214789	15.3319	54.4746	7	17.1928	0.00453648	551.622	270.502
1067	431281	0	1788466	403175	182.519	4	3.59668	497254	20.0411	41.9449	3	17.1344	0.00480423	462.87	257.211
1068	431321	0	2770695	576827	311.543	2	3.41099	812284	19.7363	48.6725	5	18.533	0.00381908	180.627	256.991
1069	431322	1	3098137	846545	287.719	2	2.65397	1167359	18.9361	51.6272	7	16.653	0.004433	476.33	228.152
1070	431381	0	2572662	315394	314.082	0	7.50625	342736	4.81319	50.4013	2	17.3494	0.00371764	373.607	261.121
1071	431382	0	3296571	648865	333.969	0	3.33141	989541	16.1218	48.3095	4	17.6245	0.00391324	296.298	238.625
1072	433101	0	2202359	354949	269.036	1	6.51304	338146	4.70841	57.4716	3	16.9368	0.00563556	365.234	296.205
1073	433122	0	778591	281327	274.119	1	2.67746	290795	15.0951	48.5896	1	17.4672	0.00473924	312.919	267.039
1074	433123	0	959305	326496	305.96	2	2.78469	344492	13.3388	66.06	4	16.2966	0.00570503	555.604	205.612
1075	433124	1	832564	302195	300.134	0	2.71851	306257	11.6799	52.0432	3	15.939	0.00540739	641.29	197.484
1076	433125	1	800548	289102	214.053	1	2.77927	288043	14.625	47.5408	0	16.3385	0.0052821	521.885	256.638
1077	433126	0	339174	201262	241.975	0	2.54322	133364	24.3164	51.7941	1	16.3889	0.00515589	508.009	250.848
1078	433127	1	948446	457134	198.942	5	2.11302	448857	24.1434	57.2851	4	15.9138	0.0051854	563.737	230.853
1079	433130	1	1060063	531986	211.268	3	2.02035	524692	25.0048	54.478	5	15.389	0.00476245	705.448	233.868
1080	440105	1	24051600	1323801	537.333	1	14.8961	1614624	0.0569609	82.3276	4	23.1553	0.00476038	6.34426	523.04
1081	440118	1	12666593	1762934	354.679	0	11.5089	1100595	5.15132	53.4654	7	22.2008	0.00458226	93.7848	286.444
1082	440222	0	981554	254274	199.417	2	4.49022	218598	26.0162	40.6056	3	19.7912	0.00354125	425.329	242.527
1083	440224	0	1114300	257913	207.846	3	5.26301	211723	21.2673	38.0372	5	19.8606	0.0035175	342.332	268.998
1084	440229	0	1282748	346842	274.623	0	3.68527	348074	26.9361	45.6001	5	20.1583	0.00334373	356.356	261.138
1085	440232	0	1075226	290371	195.025	1	5.78561	185845	8.48631	42.8343	7	19.1485	0.00495968	605.334	251.19
1086	440233	0	805218	259726	240.565	0	3.67908	218864	19.8154	48.982	5	20.2728	0.00405874	443.47	237.969
1087	440281	0	1377114	410675	236.479	0	3.30291	416940	22.8749	54.6948	4	18.6248	0.00370352	509.929	207.703
1088	440282	0	1318972	395196	189.935	2	4.00135	329632	27.7103	47.3443	4	20.0126	0.00297365	372.134	263.485
1089	440523	0	347258	138437	742.77	0	5.59877	62024	34.4741	49.4376	1	22.6636	0.00315942	174.409	676.397
1090	440605	1	35608914	2894196	463.444	2	13.1231	2713458	1.70977	44.7145	8	23.1623	0.00432302	8.7071	338.905
1091	440781	0	5032292	771886	214.449	0	5.08713	989221	21.6084	38.3076	12	23.1167	0.00506813	82.5918	391.886
1092	440783	0	4384493	519363	276.893	3	6.12019	716398	11.9201	41.2772	2	22.8081	0.00455594	68.0681	323.204
1093	440784	0	4406936	495123	316.365	0	8.1691	539464	7.23782	42.2136	3	22.8236	0.00479518	90.7131	238.766
1094	440785	0	2057226	400959	246.792	0	3.91609	525327	15.6086	56.7699	2	22.5577	0.00466366	121.819	325.584
1095	440823	0	4154832	478683	234.298	0	4.47612	928221	34.068	44.0112	2	24.2044	0.00385118	26.4914	279.916
1096	440825	0	2135899	486422	239.503	0	2.90706	734727	49.7532	40.2798	1	24.6553	0.00354826	62.1461	352.441
1097	440881	0	5161572	830450	254.354	0	3.43833	1501184	25.975	41.788	3	23.7643	0.0040116	39.7089	302.728
1098	440882	0	3541226	725211	218.149	2	2.37837	1488928	41.0258	47.4544	6	24.5676	0.00339991	39.3232	315.1
1099	440883	0	3044127	545034	299.856	0	3.1443	968142	12.3393	56.0257	1	24.096	0.00413465	11.4563	344.073
1100	440981	1	6871647	900466	245.578	1	5.05855	1358421	24.1377	51.1998	4	22.5829	0.00444544	200.034	297.49
1101	440982	0	6253518	827933	236.014	0	5.01174	1247775	23.5816	51.7175	3	23.4314	0.00438921	56.0455	269.43
1102	440983	0	5222317	757120	222.23	0	5.45335	957634	27.295	55.9499	5	21.1332	0.00434048	413.953	270.077
1103	441223	0	1767962	345621	227.886	0	3.97489	444783	32.2467	36.3119	4	21.215	0.00429826	275.23	256.659
1104	441224	0	2766747	540775	211.302	0	3.24434	852792	40.5584	36.6183	2	20.6235	0.00418999	299.241	283.843
1105	441225	0	1643168	373435	242.686	0	3.95638	415321	37.6048	30.3637	6	21.6463	0.00380411	198.156	269.183
1106	441226	0	1756529	365504	243.201	2	4.93329	356056	22.9156	35.1483	5	21.9116	0.00398881	188.265	231.179
1107	441284	0	4731208	361177	284.057	0	8.11339	583136	14.631	45.7734	6	22.2194	0.00421219	91.5064	252.973
1108	441322	0	7414625	1044815	278.347	1	6.77897	1093769	10.3499	36.5129	7	22.2604	0.00395391	136.953	246.38
1109	441323	0	7108695	877449	249.421	0	7.45059	954112	9.22825	52.8465	7	22.047	0.00469571	215.241	220.344
1110	441324	0	1878675	433249	269.467	1	5.74037	327274	17.4365	38.101	10	21.5003	0.00401479	239.993	234.918
1111	441422	0	1002715	452069	236.171	6	2.55176	392951	28.224	50.2987	9	21.2854	0.00303925	311.74	243.356
1112	441423	0	1186812	509315	206.777	0	2.36586	501640	21.7736	41.2378	6	21.4337	0.00324829	358.247	212.229
1113	441424	0	1758411	840914	281.711	1	1.59185	1104636	24.4752	53.5899	5	21.6723	0.00303818	289.877	202.526
1114	441426	0	856603	290468	254.856	0	3.58883	238686	18.3676	54.3266	5	20.9625	0.00318752	356.855	262.726
1115	441427	0	1064014	246220	320.429	2	4.95762	214622	16.2123	39.2253	2	20.9792	0.00331294	355.702	221.998
1116	441481	0	1963169	691300	261.158	0	1.936	1014035	26.6745	56.2599	5	21.7925	0.00280387	258.153	230.027
1117	441521	0	4061425	627340	275.185	1	4.89682	829401	10.5361	43.432	4	22.427	0.00467261	112.816	309.398
1118	441523	0	1007702	328955	303.044	0	3.28928	306359	16.2059	55.4889	1	21.383	0.00452097	310.669	200.04
1119	441581	0	4185235	909064	284.53	1	2.93615	1425417	18.5767	40.7799	2	22.7123	0.00434651	58.3875	344.059
1120	441621	0	1432894	476523	257.108	0	2.1354	671019	24.4626	50.6826	2	21.5971	0.00372436	270.97	203.578
1121	441622	0	1702466	676323	228.88	1	2.34096	727250	19.8802	57.0763	4	21.5416	0.00273685	294.103	233.27
1122	441623	0	978227	354800	234.97	0	2.808	348372	22.9212	49.8719	0	20.0194	0.00344762	444.869	227.386
1123	441624	0	1278721	387855	200.392	0	3.22998	395891	19.9382	54.5016	3	20.9469	0.00279755	319.017	238.203
1124	441625	0	1671914	570408	217.321	0	3.69367	452643	17.4749	44.9618	5	21.4753	0.00329526	254.418	192.645
1125	441721	0	2440868	363550	256.095	0	5.11053	477615	26.6815	39.566	1	23.2786	0.00477052	74.8762	302.618
1126	441781	0	3667732	657162	239.67	2	4.10796	892835	20.07	49.1785	2	22.038	0.00446771	205.681	293.008
1127	441821	0	1585162	365856	252.563	0	4.93855	320977	14.3251	37.1042	3	21.308	0.00423403	199.984	260.811
1128	441823	0	1390628	367142	216.686	0	3.72664	373159	33.9267	47.1452	2	19.4057	0.00410908	497.774	194.554
1129	441825	0	421150	176034	231.24	0	4.36891	96397	26.1933	56.7579	5	18.6865	0.00420712	578.924	242.247
1130	441826	0	674995	207349	209.174	0	4.97479	135683	18.1305	53.3485	2	19.2528	0.00390233	636.273	233.557
1131	441881	0	4036744	814403	229.91	1	4.07988	989427	19.8111	38.9695	8	21.0371	0.00404108	227.733	294.829
1132	441882	0	1814267	362796	249.788	1	4.71544	384750	25.7721	45.529	4	18.9076	0.00346019	452.899	242.473
1133	441900	1	108553500	8742900	383.163	9	12.594	8619492	0.31929	41.466	25	23.0635	0.00450974	40.3701	268.686
1134	445102	1	3002400	245472	410.535	8	4.93524	608360	3.10085	67.2695	6	22.1406	0.00357095	86.1663	322.025
1135	445122	0	3244356	666341	290.46	1	3.49944	927106	24.1332	41.9527	1	21.7116	0.00349827	200.616	303.42
1136	445222	0	2620139	530136	311.98	0	3.05096	858793	18.1813	52.4209	5	21.9302	0.00344233	274.393	239.797
1137	445224	0	2939483	609857	263.613	0	2.54384	1155529	19.4785	47.2734	3	22.6678	0.00376377	52.7494	351.003
1138	445281	0	6075850	1015656	296.814	0	2.81818	2155946	7.28104	63.483	3	22.2026	0.00391488	149.573	260.833
1139	445321	0	3089052	470642	242.282	1	6.83219	452132	24.5375	40.6285	8	22.0517	0.00452504	203.131	248.605
1140	445322	0	1381977	340579	285.26	2	3.37115	409942	24.5414	51.7048	2	22.1149	0.00338738	199.502	249.581
1141	445381	0	3121854	764543	277.07	2	3.12211	999919	20.5142	51.6762	1	22.0065	0.00354533	230.565	314.672
1142	450123	1	1121151	326168	283.737	1	3.61331	310284	43.5892	34.3689	1	21.474	0.00448917	243.545	356.669
1143	450124	0	951749	407223	242.724	0	2.31064	411898	31.3646	51.6125	7	20.5971	0.00462447	333.552	191.54
1144	450125	0	1019946	350875	221.439	1	2.8416	358934	31.3241	50.4716	9	20.9565	0.00500487	278.874	280.119
1145	450126	0	3155389	424015	253.108	1	3.87212	814900	22.4864	47.611	3	21.4849	0.00466313	174.718	300.698
1146	450127	1	3544277	561517	214.626	1	3.9275	902426	27.924	41.8802	5	21.595	0.00362015	120.905	280.806
1147	450222	0	1990177	243201	191.29	1	5.33075	373339	30.7247	36.9283	3	20.5974	0.00543973	199.442	248.219
1148	450223	0	1722795	288879	208.858	0	4.78494	360045	25.5135	44.4636	10	20.4673	0.0049974	229.612	254.995
1149	450224	0	1203850	252039	178.526	0	4.0084	300332	26.5903	42.9271	3	19.1837	0.00589967	348.354	247.096
1150	450225	1	1427878	393768	140.532	0	3.45196	413643	14.8183	53.9809	12	17.9045	0.0063694	587.442	270.596
1151	450226	1	851217	365212	193.457	4	2.73898	310779	25.2827	56.6891	11	18.3593	0.00480511	399.341	274.351
1152	450321	0	1166587	202300	245.785	0	4.10451	284221	27.9985	50.7343	6	19.8508	0.00436564	306.441	232.105
1153	450323	0	1904122	301833	186.391	0	5.07487	375206	31.5305	47.7576	9	18.4796	0.00582605	443.988	266.689
1154	450324	1	1930915	451700	172.806	2	2.90205	665362	39.3677	48.0878	6	18.1004	0.00406002	495.543	266.887
1155	450325	0	1624702	287422	209.784	3	4.70377	345404	41.269	37.8343	5	17.881	0.0050511	531.013	256.665
1156	450326	0	934905	252250	218.707	2	3.83148	244006	35.7356	49.4289	3	19.3539	0.00602877	410.979	269.438
1157	450327	0	777385	252568	161.09	0	3.17437	244894	42.2173	41.3765	8	17.6726	0.00548105	691.332	274.619
1158	450328	1	661506	202016	174.074	0	4.0651	162728	23.6991	54.3845	3	16.9485	0.0063035	790.597	245.599
1159	450329	0	584686	208877	199.358	1	3.78926	154301	41.4505	47.3387	5	16.2688	0.00530687	905.44	286.768
1160	450330	0	1273831	244653	192.447	0	3.28271	388042	52.128	37.5086	1	20.2001	0.0041588	308.679	225.417
1161	450332	1	908625	257739	158.969	2	3.45572	262934	48.8609	38.9082	9	18.5879	0.00541983	568.294	269.715
1162	450381	0	1594504	261500	227.643	0	4.28404	372196	20.8088	52.1002	7	19.9562	0.00439311	356.572	283.498
1163	450421	0	676751	246329	199.951	0	2.00854	336937	41.7023	32.6173	1	21.2645	0.00400684	224.724	298.408
1164	450422	0	2683793	488738	204.934	1	3.06643	875218	26.8351	42.2932	2	21.8674	0.0037026	156.365	272.115
1165	450423	0	927630	194127	196.651	1	4.59976	201669	21.4455	36.8208	10	20.1149	0.00470669	352.962	335.769
1166	450481	0	2325668	411851	241.608	0	2.87459	809042	21.1734	42.4967	2	21.8216	0.00327437	282.633	233.694
1167	450521	0	3514262	551489	241.578	5	3.85884	910704	33.4047	41.8827	11	23.6415	0.00391892	31.9554	378.186
1168	450621	0	868823	225404	188.605	0	4.06216	213882	38.4528	34.9697	3	21.5817	0.00377688	334.334	293.349
1169	450681	0	810003	267053	287.997	0	5.23799	154640	27.0941	57.3963	6	22.7102	0.0048239	83.0517	374.51
1170	450721	0	3242508	596371	228.692	1	2.68718	1206659	26.6836	56.7049	3	22.6309	0.0035215	108.735	267.83
1171	450722	0	2655000	394646	244.749	1	3.50199	758141	25.7213	45.1525	9	22.4072	0.00363367	173.472	229.576
1172	450821	0	3228519	682825	229.387	0	2.72603	1184331	23.0376	48.7833	12	21.8591	0.0040557	159.458	317.25
1173	450881	0	3902924	751345	201.745	1	2.50283	1559404	22.841	50.2284	8	22.0443	0.00388361	157.187	321.318
1174	450921	0	2177180	406641	203.802	2	3.28252	663265	26.0847	46.8209	11	21.8433	0.0035893	260.836	264.635
1175	450922	0	2425072	419803	300.905	1	2.97262	815802	20.7508	51.8284	4	22.7204	0.00409376	147.046	233.489
1176	450923	0	3402987	729722	224.775	0	2.42687	1402213	32.8526	45.1981	1	22.9089	0.00376331	128.358	230.063
1177	450924	0	1966320	355821	232.501	0	3.34756	587389	27.0371	38.9565	1	22.1055	0.00361099	187.836	241.833
1178	450981	0	3884147	645084	228.848	0	3.28252	1183281	18.1218	49.435	12	22.0356	0.00413625	231.985	252.421
1179	451022	0	1942606	291494	248.959	3	5.19988	373587	23.5648	30.4844	3	20.6035	0.00454471	348.637	326.703
1180	451024	0	1043815	314530	226.164	0	3.34159	312371	15.5273	32.4704	4	19.1302	0.00475119	774.031	225.698
1181	451026	1	473549	273780	290.553	1	2.91984	162183	26.9155	58.6296	0	18.5474	0.00357975	887.128	237.493
1182	451027	0	551441	252631	254.362	0	2.83268	194671	22.9457	50.9559	9	18.0707	0.00489541	857.832	134.408
1183	451028	0	381386	225688	259.239	0	2.45512	155343	30.2292	40.4252	6	17.7198	0.00440236	948.008	150.735
1184	451029	0	775016	269811	254.314	1	3.25853	237842	33.6819	38.3378	0	18.7818	0.00424202	763.373	219.089
1185	451030	0	424451	191637	213.291	1	2.9495	143906	48.1535	37.4587	1	18.2894	0.00414124	971.13	218.942
1186	451031	0	734546	330926	236.366	0	2.05456	357519	25.0724	48.5271	0	17.6476	0.00482053	1113.09	156.475
1187	451081	1	1589561	582679	300.723	0	3.03933	522997	14.7377	35.6581	9	18.7279	0.00440903	852.982	181.809
1188	451082	0	2331246	358650	259.763	0	5.08719	458258	10.8179	36.4303	1	20.7629	0.00508065	345.146	268.806
1189	451121	0	1016317	311320	208.949	0	2.82571	359668	31.0576	48.3087	7	20.297	0.00415041	317.555	268.622
1190	451122	0	1400733	317993	258.514	0	5.02575	278711	16.2751	50.2488	2	20.03	0.00440987	342.938	298.232
1191	451123	0	1095504	314987	233.496	2	4.07543	268807	32.9779	33.2163	7	19.4472	0.0041563	395.419	252.214
1192	451221	0	1255464	266805	172.929	0	4.29968	291990	14.6046	24.998	6	17.6337	0.00520105	754.946	143.974
1193	451222	0	658194	191101	152.184	0	4.04279	162807	16.7063	30.3611	2	18.2786	0.00443789	715.109	209.403
1194	451223	0	334402	222431	221.017	0	1.93769	172578	27.3381	59.3349	2	18.2397	0.0046805	793.948	99.7643
1195	451224	0	506370	322873	229.521	1	2.26798	223269	25.6492	63.7796	5	18.8686	0.00486574	615.056	117.77
1196	451225	0	654981	345051	155.643	0	2.04127	320870	40.3607	51.4896	7	19.1164	0.00698093	405.077	228.063
1197	451226	0	723573	316066	147.647	1	2.53355	285597	34.3729	43.339	3	18.249	0.00651234	550.049	207.511
1198	451227	0	927161	254670	241.712	0	3.99268	232215	16.6579	49.1591	7	19.5698	0.00507541	527.112	139.186
1199	451228	0	796586	487055	228.198	0	1.46943	542106	24.4449	60.5823	7	19.8444	0.00515697	433.768	109.649
1200	451229	0	776427	421664	250.559	0	2.05313	378168	15.8585	44.0782	7	19.6653	0.00546257	482.493	130.095
1201	451321	0	892545	353584	189.881	1	2.72464	327583	32.8103	46.2056	6	20.2622	0.00476877	338.866	198.299
1202	451322	0	1040146	263796	220.578	0	3.45938	300674	33.6221	44.2292	4	21.1288	0.00418827	179.828	347.856
1203	451323	0	1284069	348830	246.555	2	3.47042	370004	26.5707	45.4564	5	21.3371	0.0044401	175.853	296.839
1204	451324	0	529975	180531	159.359	0	4.18202	126727	27.6838	47.6485	8	19.3397	0.00534448	654.388	289.557
1205	451381	0	451169	134037	258.956	0	3.77121	119635	11.0482	46.4757	6	21.0736	0.00429468	190.77	236.671
1206	451421	0	2367752	420008	225.316	0	5.87944	402717	19.3113	31.1115	4	22.1924	0.00334357	181.524	305.014
1207	451422	0	1183977	387725	269.43	1	3.29443	359388	29.3771	42.0854	3	21.6259	0.00366619	323.438	311.402
1208	451423	0	1041859	283743	298.649	2	4.4587	233669	28.8026	47.9428	10	21.8342	0.00420713	265.198	253.523
1209	451424	0	1193864	315631	277.316	0	3.86146	309174	23.4357	39.7827	8	20.9058	0.00450829	368.304	269.387
1210	451425	0	870280	288522	249.329	0	2.50712	347123	20.1119	53.6272	2	20.2646	0.00456447	527.827	194.681
1211	451481	0	845535	207508	395.912	1	7.36016	114880	8.78059	58.9103	9	21.766	0.00379441	309.651	317.908
1212	460105	1	5371000	226055	432.894	0	14.7323	364572	4.07001	65.9393	5	25.0049	0.00363553	54.2949	284.518
1213	469001	0	367633	22430	242.309	0	3.30148	111354	21.0354	62.1574	2	21.9067	0.00364039	605.721	240.096
1214	469002	0	3378745	128100	327.012	1	6.66042	507287	33.0281	53.8801	9	24.8851	0.00388076	64.9627	345.876
1215	469005	0	3087284	649979	329.406	5	5.48088	563283	33.7433	43.8399	5	25.1785	0.0038863	27.6934	371.061
1216	469006	0	2760308	500984	303.302	0	4.83042	571443	29.3582	46.5192	5	24.5697	0.0042028	123.046	363.39
1217	469007	0	2150305	399676	225.01	1	5.01759	428553	26.4019	36.3327	5	24.4755	0.00428083	164.692	393.706
1218	469021	0	1176439	297086	282.397	1	3.90933	300931	35.1927	49.2476	4	24.7789	0.00399766	97.3815	256.659
1219	469022	0	967923	290069	275.654	0	3.60408	268563	34.9066	54.7457	1	24.2771	0.00359504	159.652	325.351
1220	469023	0	4008100	965016	278.424	2	8.22899	487071	24.3264	55.9794	2	24.8327	0.00372344	80.7528	350.715
1221	469024	0	2229134	361350	295.761	1	4.97086	448440	62.1881	32.8973	2	24.9025	0.00363064	66.2501	437.446
1222	469025	0	625686	393565	200.536	0	3.5638	175567	40.4193	49.2116	2	23.249	0.00414364	389.994	283.567
1223	469026	0	1437368	397007	242.72	1	6.12681	234603	25.911	32.4597	0	23.9126	0.00420277	270.264	388.649
1224	469027	0	1742515	495613	264.901	0	3.61985	481378	54.3478	33.2036	2	23.783	0.00392061	287.084	343.35
1225	469028	0	2233901	917299	277.041	2	6.63507	336681	25.8037	58.9374	2	24.0806	0.0035174	185.85	452.49
1226	469029	0	631584	312032	218.933	0	4.16609	151601	35.4613	54.4148	3	23.3656	0.00339834	306.683	224.957
1227	469030	1	663226	379464	227.273	1	3.64963	181724	33.2478	49.5983	3	23.1101	0.00414028	387.494	239.284
1228	500101	1	10879400	1011000	348.044	3	6.65128	1635686	10.0107	61.4078	12	16.5395	0.00462712	608.267	218.879
1229	500111	1	8003039	1016377	432.619	0	10.5565	758116	8.54953	41.1312	5	17.7747	0.00334448	394.683	194.066
1230	500229	0	606334	366040	198.235	0	2.98816	202912	20.9449	58.9259	3	10.8587	0.00565533	1549.81	188.159
1231	500230	0	3754444	623396	316.762	2	5.5712	673902	14.0445	43.3151	5	15.8081	0.00454301	757.077	182.25
1232	500231	0	5025773	619937	379.224	0	6.85196	733480	12.7195	44.4901	4	17.4966	0.00443872	459.178	254.359
1233	500233	0	4885521	635126	311.806	2	6.16004	793099	12.0394	43.2889	3	17.046	0.00440061	450.881	253.304
1234	500235	0	5281294	744372	235.939	2	5.54105	953122	13.2517	47.9076	15	16.0181	0.00406457	645.783	229.236
1235	500236	0	3725421	745169	217.5	3	4.294	867587	16.9998	45.6936	16	14.5339	0.00458268	977.021	179.322
1236	500237	0	2087955	518197	273.57	2	4.03233	517804	17.029	52.2939	4	14.3334	0.0042346	988.87	193.463
1237	500238	0	1208329	523957	193.674	2	2.72087	444097	22.2452	54.7588	5	12.3372	0.00501983	1306.96	175.255
1238	500240	1	1865443	459126	306.111	2	4.28059	435791	18.1485	58.6647	8	14.0109	0.00507335	1117.34	215.476
1239	500241	0	3409351	532808	242.304	0	6.4861	525640	9.68803	53.2255	4	15.9687	0.00495658	598.232	257.476
1240	500242	0	2124660	589551	200.446	2	3.48319	609975	18.9591	65.0506	8	15.3426	0.00506159	783.364	180.432
1241	500243	0	2701229	596885	243.28	0	4.7387	570036	14.6158	47.3554	8	15.0484	0.00455802	840.498	150.053
1242	510117	1	13653979	698097	597.359	0	14.2473	958355	1.93341	41.7823	9	15.6481	0.00346706	566.195	335.044
1243	510121	0	5243809	687562	387.702	1	6.96043	753374	13.1742	47.8207	6	17.0738	0.00388701	495.961	261.973
1244	510129	0	3173980	364048	268.943	3	6.00549	528513	10.7275	47.8886	7	13.0054	0.00493539	1280.54	292.478
1245	510131	0	2039440	205694	439.909	1	7.67674	265665	13.8116	52.7494	4	16.517	0.00299224	578.932	219.569
1246	510132	0	4444080	445707	526.903	1	11.9144	373000	4.37173	53.1425	3	15.5808	0.00388635	474.906	402.385
1247	510181	0	4842765	531505	314.254	6	7.00094	691731	7.79968	59.113	4	13.1481	0.00511992	1284.37	309.943
1248	510182	0	6019945	591668	261.906	2	7.82006	769808	11.1326	34.1782	3	13.2156	0.004316	1269.33	283.971
1249	510183	0	3863213	588427	304.776	3	6.01779	641965	13.1362	44.8835	7	15.916	0.00354102	694.695	292.859
1250	510184	0	4425895	503196	342.329	1	6.48609	682367	9.28282	40.7868	7	13.7291	0.00442564	1023.88	275.751
1251	510185	0	6200872	1323611	346.489	1	5.54337	1118611	13.5549	62.133	1	17.3692	0.00342277	447.384	286.231
1252	510321	0	2546311	309975	312.894	4	4.04899	628875	32.3429	35.5305	2	17.6721	0.00323601	440.562	231.811
1253	510322	0	3565099	528981	312.418	1	4.24754	839332	20.897	38.995	1	18.2287	0.00316692	321.747	236.012
1254	510421	0	1692845	220005	248.479	0	7.40194	228703	21.7533	36.0247	6	15.8334	0.003958	1844.94	207.811
1255	510422	0	1405062	204873	195.289	0	6.52837	215224	21.1701	23.821	4	15.0203	0.00486415	2015.77	155.838
1256	510521	0	4351226	530269	381.131	8	4.97456	874695	15.1819	30.1262	2	18.1819	0.003085	339.383	267.919
1257	510522	0	2813689	481729	252.951	5	3.77327	745689	17.543	37.2113	2	17.1414	0.00378918	528.418	235.228
1258	510524	0	1611995	390860	275.359	3	2.62831	613320	22.7173	44.169	2	15.1665	0.00439323	922.528	190.251
1259	510525	0	2002993	581624	242.994	0	2.6775	748082	17.2919	42.5723	6	15.1407	0.00398619	1048.24	174.368
1260	510623	0	4200283	581050	285.953	2	3.37528	1244425	23.4268	37.6736	3	17.1687	0.00389249	473.754	277.628
1261	510681	0	4801979	421892	550.41	3	7.52181	638407	8.56838	39.9201	6	16.7745	0.00355004	481.22	359.854
1262	510682	0	4092308	390186	335.548	1	9.54534	428723	9.4401	39.7166	3	12.6193	0.00464329	1357.27	303.24
1263	510683	0	3768540	386871	337.316	1	7.44381	506265	9.54261	38.0255	5	13.3874	0.0053046	1344.65	306.855
1264	510722	0	4501015	656080	292.651	5	4.10641	1096094	22.4146	45.6632	2	17.1116	0.00372542	449.766	309.562
1265	510723	1	1913153	330024	289.068	2	4.34781	440027	23.6139	50.1811	1	16.988	0.00370706	466.834	256.584
1266	510725	0	1648243	228263	244.927	4	5.16956	318836	22.551	44.9223	3	16.2505	0.00374852	566.352	309.661
1267	510726	0	881109	229482	129.356	1	3.37286	261235	16.8757	57.767	6	10.7506	0.00485276	1674.86	197.179
1268	510727	0	635427	181091	117.575	1	3.5574	178621	18.4385	45.4694	3	7.95067	0.00471138	2124.26	182.479
1269	510781	1	5282664	460638	241.613	2	6.59947	800468	11.625	45.6196	6	14.6593	0.00409836	853.944	250.808
1270	510821	0	1550638	317373	262.864	2	3.86439	401263	19.3582	34.3664	6	13.2107	0.00583547	1059.75	214.015
1271	510822	0	566641	223471	187.494	1	2.43621	232591	23.759	47.8827	8	12.3073	0.00440128	1235.74	194.198
1272	510823	0	1689606	414060	307.539	3	3.52795	478920	28.0571	37.8736	4	15.4284	0.0042922	668.765	246.645
1273	510824	1	1969088	477624	363.534	0	3.34615	588464	27.5869	41.4977	7	15.4864	0.00504863	646.832	259.195
1274	510921	0	1912086	411984	354.246	5	3.11843	613156	17.7681	39.6745	2	17.4884	0.00344212	366.228	246.316
1275	510923	0	1899222	304379	258.445	2	3.77858	502629	17.1378	41.3177	5	17.6044	0.0034322	357.311	305.311
1276	510981	0	4900884	572054	266.815	2	5.16548	948777	16.964	31.3076	3	17.3538	0.00352713	403.21	283.164
1277	511024	0	4000604	351569	638.251	0	6.28123	636914	13.1789	42.5352	3	17.3722	0.0034141	489.166	299.141
1278	511025	0	3054388	503538	381.825	3	2.48546	1228902	28.6868	42.7955	3	17.6365	0.00340402	403.658	314.483
1279	511083	0	3272511	353478	579.181	2	4.94333	662006	14.6887	52.6491	6	17.9255	0.0029426	366.068	292.288
1280	511123	0	2560881	338999	254.267	1	5.60525	456872	19.1882	40.1156	4	17.5053	0.00323883	430.663	227.17
1281	511124	0	1404272	264170	311.209	2	4.7165	297736	26.9031	41.4516	1	17.6365	0.00325671	419.646	232.025
1282	511126	0	2352800	203359	290.311	2	6.53398	360087	15.5275	35.6014	3	16.9768	0.00378274	532.285	243.266
1283	511129	0	853897	178657	194.667	0	3.68735	231575	25.096	39.6897	4	16.1065	0.00390248	732.335	246.988
1284	511132	0	627733	174410	111.797	0	4.30839	145700	14.6725	38.1998	4	10.4193	0.00486833	1925.35	198.89
1285	511133	0	580263	207397	112.153	0	3.13488	185099	22.5227	39.0852	3	12.7552	0.0049566	1429.24	187.982
1286	511181	0	3857513	318260	226.89	2	8.14645	473521	8.78079	56.8645	4	15.5359	0.00485493	1044.67	217.429
1287	511321	0	4575257	566285	260.915	4	4.68249	977100	17.6672	32.6797	5	16.9483	0.00385512	422.269	290.305
1288	511322	0	2502834	603739	320.036	0	3.19072	784411	20.4646	43.5348	3	17.0185	0.00410212	420.25	310.116
1289	511323	0	2009234	430721	419.946	0	3.36517	597067	23.7667	39.5811	4	17.2252	0.00400157	386.823	244.293
1290	511324	0	2575604	598252	312.881	2	2.62979	979394	25.894	39.0793	7	16.7194	0.00411737	452.985	236.78
1291	511325	0	2032500	402728	359.44	1	3.87435	524604	23.5466	43.6515	4	17.1677	0.00357834	390.612	276.104
1292	511381	0	2805344	534000	264.35	8	3.70807	756551	22.4081	44.4949	6	16.5264	0.00434404	471.983	300.694
1293	511421	0	5013561	893726	384.173	6	3.82728	1309955	19.6304	42.9879	8	17.4888	0.00318519	454.157	282.513
1294	511423	0	1406162	235987	241.992	1	4.44735	316180	16.0947	54.9895	6	13.3155	0.00532314	1267.7	232.812
1295	511424	0	792109	146636	322.523	2	5.36714	147585	18.9588	45.3835	4	16.7389	0.00351302	603.734	176.356
1296	511425	0	1000433	174322	396.861	2	5.74338	174189	12.6603	47.0582	4	17.2792	0.0032125	429.411	295.004
1297	511502	1	11644500	1379400	355.352	5	12.3614	942005	3.86792	32.5587	13	18.1112	0.00329243	358.602	230.99
1298	511523	0	2039803	292369	241.528	1	4.58211	445167	18.204	42.3888	4	17.9229	0.00341092	380.854	242.418
1299	511524	0	2001634	278171	311.821	1	5.91197	338573	17.596	40.8217	10	17.811	0.00378891	426.927	217.158
1300	511525	0	1901099	283702	274.234	1	4.42142	429975	16.9043	43.7418	6	17.2583	0.00370279	511.119	218.056
1301	511526	0	1914696	314389	245.265	2	4.75143	402973	15.2969	42.1134	3	16.3021	0.00427019	728.308	208.03
1302	511527	0	1583467	302506	210.296	0	4.64523	340880	20.0012	46.5528	1	15.7646	0.0045337	828.603	193.144
1303	511528	0	1631470	329606	263.463	0	4.17256	391000	18.7364	52.7048	8	16.2395	0.00464598	718.811	181.414
1304	511529	0	1012888	252515	188.582	2	3.80732	266037	24.4366	42.2747	4	15.8177	0.00404873	856.7	236.81
1305	511621	0	2865917	541986	311.608	0	3.51424	815515	20.5601	48.4452	4	17.4958	0.00395325	385.679	260.04
1306	511622	0	2699699	370143	419.96	1	4.39666	614034	20.0605	48.4787	3	17.852	0.0035614	296.929	315.831
1307	511623	0	2647955	510888	286.62	0	3.5747	740748	20.4803	48.8118	6	17.4798	0.00466468	495.153	216.562
1308	511681	0	1859835	244961	488.159	1	6.61896	280986	8.44898	42.4738	4	16.988	0.00444355	511.729	227.707
1309	511722	0	5007397	711800	232.42	1	4.76216	1051497	18.8107	36.2939	9	15.0302	0.00578261	775.438	229.133
1310	511723	0	1594803	310050	255.882	1	3.55873	448138	25.2827	46.9283	2	16.655	0.00557346	587.504	232.105
1311	511724	0	4211834	550666	276.415	0	4.58416	918779	16.8237	44.5164	4	17.1294	0.00499187	494.905	231.968
1312	511725	0	3801736	589950	273.152	4	3.12981	1214684	22.3825	48.989	7	17.2947	0.00445786	381.069	289.08
1313	511781	0	1451347	373359	245.491	0	3.37283	430306	27.4047	50.0567	3	12.9108	0.00580705	1017.04	188.345
1314	511803	1	1111684	157454	372.535	1	4.13756	268681	27.6443	39.6214	6	15.6282	0.0035629	709.456	272.505
1315	511822	0	827533	138298	172.576	2	5.32569	155385	17.6677	51.037	3	10.8659	0.00540891	1758.61	189.286
1316	511823	0	1243305	189611	200.947	1	3.78329	328631	22.4789	49.7053	4	9.61099	0.00524188	1966.17	199.323
1317	511824	0	1141264	157743	156.523	0	8.14241	140163	14.9383	51.6751	5	7.5466	0.00725727	2470.99	219.439
1318	511825	0	789506	162675	130.811	0	5.63185	140186	18.0955	49.61	3	9.56689	0.0053709	2063.34	185.179
1319	511826	0	571373	116072	161.121	3	5.01904	113841	22.726	43.4471	4	10.6887	0.00514634	1796.32	206.109
1320	511827	0	385627	145504	88.7257	1	6.51144	59223	19.3524	42.7436	7	5.12868	0.00503173	2797.31	180.434
1321	511921	0	1282171	551488	230.626	5	1.79471	714415	28.916	44.2859	5	13.8288	0.00589513	891.963	197.984
1322	511922	0	1286065	445850	263.75	0	2.03751	631194	26.1926	44.7264	4	12.9062	0.00635005	1055.63	187.594
1323	511923	0	1733468	580032	263.385	0	1.94229	892488	23.8441	44.7522	8	15.7618	0.00506361	562.247	254.374
1324	512021	0	2879666	608274	274.672	4	2.4021	1198812	27.5668	51.5153	6	17.6913	0.00347353	370.626	202.474
1325	512022	0	2171774	379585	297.101	2	3.80081	571397	18.1991	50.4853	5	17.4432	0.00356307	427.532	295.963
1326	513201	0	607917	151746	102.905	6	9.91514	61312	7.65516	63.0756	2	-0.124843	0.00338676	3801.37	193.78
1327	513221	0	819532	239259	116.771	1	7.82347	104753	15.0587	42.1055	2	4.99636	0.00540408	2942.65	197.915
1328	513222	0	317675	136553	95.2316	1	6.49988	48874	12.996	59.7088	7	0.940656	0.00360726	3659.92	164.247
1329	513223	0	487042	190378	99.8568	0	4.40359	110601	21.2072	40.924	6	4.06945	0.00411618	3020.11	176.201
1330	513224	0	285878	196029	75.0174	1	3.74775	76280	21.1052	68.5093	4	0.779515	0.00352618	3578.35	183.293
1331	513225	0	330982	277142	90.1444	0	3.88039	85296	9.33525	75.2926	5	2.64126	0.00355952	3182.39	167.838
1332	513226	0	223115	161764	115.996	1	3.2277	69125	20.5352	72.0068	2	1.18098	0.00391458	3784.89	176.27
1333	513227	0	266636	198679	97.5212	1	3.2739	81443	18.0242	62.6723	2	0.429821	0.00325992	3916.1	179.772
1334	513228	0	293267	146924	61.3848	0	4.62151	63457	17.2369	53.2794	4	0.956556	0.00327355	3572.35	170.93
1335	513230	0	143048	166199	120.601	3	3.49255	40958	29.1692	66.5231	3	-0.319639	0.00365508	4076.59	194.089
1336	513231	0	207120	219014	100.234	0	2.73238	75802	32.3861	60.5181	1	-1.60415	0.00309032	3805.61	205.533
1337	513232	0	317372	219151	111.433	1	3.99844	79374	44.4097	51.0653	5	1.51956	0.00279619	3511.07	215.773
1338	513233	0	196715	175351	90.4652	0	4.27455	46020	42.2098	52.2868	5	-0.430013	0.00295889	3745.58	204.819
1339	513301	0	1193130	256874	116.043	0	8.7184	136852	5.08612	53.5889	12	1.75309	0.00382729	3995.94	177.498
1340	513322	0	323599	157346	94.6596	2	3.70463	87350	15.4497	57.0549	6	4.88011	0.00824557	3091.61	189.54
1341	513323	0	235805	169678	98.9692	2	3.82013	61727	18.0912	53.7864	3	2.46205	0.00370688	3773.15	175.189
1342	513324	0	301881	151237	118.739	0	4.63897	65075	13.3009	37.9027	6	3.33591	0.00442968	3830.19	178.542
1343	513325	0	201472	169008	116.636	0	3.87044	52054	16.4643	55.0181	2	2.73807	0.00366281	3964.24	189.148
1344	513326	0	146095	146407	113.022	1	2.48715	58740	19.5332	70.6089	9	0.878463	0.00375927	4085.51	181.656
1345	513327	0	136837	183504	114.09	0	2.80014	48868	24.8186	63.3374	1	0.916931	0.00334947	4031.08	182.806
1346	513328	0	194098	182467	127.382	1	2.70826	71669	29.5207	58.6925	3	-0.203211	0.00307691	4272.44	212.239
1347	513329	0	141483	166436	118.035	2	2.59169	54591	25.8073	67.8838	6	0.116476	0.00371026	4288.86	185.539
1348	513330	0	174593	180039	121.407	2	2.04334	85445	33.1537	60.9669	9	-1.33443	0.00306805	4303.45	199.833
1349	513331	0	215607	198529	109.845	1	3.74799	57526	18.4697	48.5082	2	-0.22665	0.00333805	4280.88	179.713
1350	513332	1	211371	253500	86.9962	2	2.49252	84802	28.8029	60.5831	4	-4.16137	0.00257552	4497.35	197.387
1351	513333	0	165909	194414	146.241	0	2.71239	61167	33.4515	59.9316	4	-0.0902713	0.003215	4235.5	230.757
1352	513334	0	218288	220069	115.293	1	2.95215	73942	31.0617	58.3591	4	0.780835	0.00349039	4326.5	190.242
1353	513335	0	189164	153218	121.737	0	3.77603	50096	27.8822	59.2269	3	0.614007	0.00312972	4281.44	163.783
1354	513336	0	168797	122538	136.1	2	4.85761	34749	18.1573	48.4102	6	2.5744	0.00302135	4059.26	167.89
1355	513337	0	140448	126675	118.163	0	4.26207	32953	17.2064	75.5995	4	2.96524	0.00346974	4194.43	204.371
1356	513338	0	111836	116887	169.291	0	4.06248	27529	18.917	58.8031	2	4.68683	0.0030738	3655.43	173.758
1357	513401	0	6304786	770907	247.277	1	8.40382	750229	9.08245	48.2109	11	12.5686	0.00427617	2157.65	237.398
1358	513422	0	546880	261304	156.535	0	3.98333	137292	17.1145	35.5934	0	6.57401	0.00364929	3477.96	183.147
1359	513423	0	1480896	468285	159.748	0	3.94297	375579	37.0082	28.8158	1	10.7874	0.00497422	2750.52	180.706
1360	513424	0	860081	201557	253.309	1	3.88686	221279	28.6682	43.6495	6	13.0881	0.00379539	2237.64	206.261
1361	513425	0	2000463	326002	221.999	0	4.39822	454835	30.5048	37.5059	4	10.4104	0.00391742	2065.06	196.723
1362	513426	0	1593677	295115	232.668	0	4.16584	382558	35.0675	36.0092	3	15.2232	0.00328806	2096.98	185.921
1363	513427	0	750048	198620	317.512	0	4.20718	178278	34.0198	38.6258	4	15.0571	0.0042545	1937.16	198.631
1364	513428	0	353144	226398	217.031	0	2.16972	162760	30.4524	51.6704	1	11.3087	0.00432438	2508.5	167.124
1365	513429	0	380942	296231	196.427	0	2.23601	170367	33.96	48.2785	1	10.8539	0.00341625	2546.08	182.009
1366	513430	0	457169	288852	249.827	0	2.68609	170199	23.0858	44.9468	1	11.419	0.00304719	2168.31	242.61
1367	513431	0	461141	373247	167.416	1	1.74488	264282	32.3227	54.4465	0	9.69829	0.0038533	2583.16	214.135
1368	513432	0	341642	261261	137.457	0	2.01593	169471	26.9378	59.5533	0	9.80883	0.00323792	2593.05	207.293
1369	513433	0	1276956	301866	145.59	0	3.46061	368997	24.6962	36.3756	8	9.03722	0.00497545	2728.44	197.594
1370	513434	0	578809	313085	132.861	0	2.01771	286864	26.8562	57.4844	5	8.57561	0.00423508	2612.71	193.079
1371	513435	0	451846	265770	131.76	0	2.26115	199830	19.911	46.142	0	9.0787	0.00486448	2229.87	180.521
1372	513436	1	407747	318079	137.72	0	1.78129	228906	31.4813	56.0487	0	8.47728	0.00497681	2548.13	207.913
1373	513437	0	765546	315465	169.811	0	3.29077	232634	20.7065	35.9892	2	11.4684	0.00452025	1803.92	227.617
1374	520111	1	7041200	1720363	556.631	0	11.1269	632808	2.67852	41.5	9	14.6984	0.00409295	1219.66	179.986
1375	520121	0	2661419	320829	331.075	1	7.07864	375979	16.7044	45.4574	2	14.9441	0.00405134	1076.09	189.861
1376	520122	0	1658240	202809	450.316	1	7.4747	221847	15.8676	51.6097	1	14.946	0.00392764	1108.32	135.546
1377	520123	0	1948151	202097	391.107	1	7.38574	263772	16.5532	39.7114	4	14.4161	0.00405312	1274.68	186.613
1378	520181	0	2985264	426336	300.387	0	6.31082	473039	12.0171	49.2453	4	14.3917	0.00392979	1286.82	193.922
1379	520203	0	1421340	430523	358.186	0	2.71379	523747	30.9632	48.5285	3	14.6021	0.00438842	1420.38	175.592
1380	520221	0	3454168	715487	322.632	1	5.98413	577221	12.5511	31.7747	8	13.7129	0.00438565	1730.51	142.379
1381	520281	0	6393916	1077894	300.111	1	5.8922	1085150	11.7069	35.888	9	13.8689	0.00436205	1797.14	156.553
1382	520322	0	1769804	426226	229.484	1	3.2366	546810	24.4735	45.384	13	14.1765	0.00428709	1112.41	183.708
1383	520323	0	1216100	292600	207.418	0	3.05811	397664	37.0611	46.09	10	14.5694	0.00442429	1070.76	179.733
1384	520324	0	1371834	466661	242.657	1	3.38827	404878	26.3689	55.013	5	14.512	0.00467982	1006.63	188.556
1385	520325	0	885743	441624	221.59	0	3.41134	259647	32.8033	47.4136	3	14.3397	0.00475336	1027.22	194.06
1386	520326	0	957224	316180	197.276	1	2.84543	336408	31.7017	47.0562	4	14.8519	0.00487644	970.552	171.958
1387	520327	0	959800	387823	229.775	1	2.92121	328562	35.2782	44.9469	5	15.4707	0.0048146	863.665	238.575
1388	520328	0	1310381	299241	317.057	1	3.29698	397449	29.1279	47.1196	9	15.2704	0.00417412	949.696	228.908
1389	520329	0	947196	212525	307.427	0	3.8598	245400	29.322	46.9659	7	15.5209	0.004363	860.22	197.562
1390	520330	0	2384900	541143	254.838	1	4.33109	550646	17.6108	34.9449	12	14.8065	0.00426722	1051.08	208.52
1391	520381	0	1179734	344092	245.598	1	4.77372	247131	19.5757	43.6689	10	15.8822	0.00416897	788.658	253.244
1392	520382	0	15644870	980660	314.007	1	27.4259	570441	2.32889	26.0278	12	15.2903	0.00364132	946.93	183.709
1393	520403	1	1456500	363495	328.455	2	4.59037	317295	17.6519	44.4765	5	14.4673	0.00405568	1315.08	192.215
1394	520422	0	1546300	278643	277.328	1	4.01727	384913	18.1595	50.8957	3	14.4164	0.00467489	1350.94	181.383
1395	520423	0	1298800	236175	293.07	0	4.44857	291959	23.206	55.1047	6	16.3006	0.00425913	1037.74	207.471
1396	520424	0	1170000	308971	321.595	0	3.68231	317735	25.7521	55.3162	10	16.4915	0.00401576	1128.72	171.765
1397	520425	0	903900	365106	259.452	0	3.24377	278657	33.2116	48.2244	3	16.2682	0.00428996	1153.96	143.967
1398	520521	0	2447600	664615	257.844	1	3.04713	803248	22.4056	54.0366	17	13.1357	0.00418225	1546.51	120.767
1399	520522	0	2422400	514803	311.107	1	3.23995	747667	20.3476	48.7574	10	12.871	0.00394153	1287.07	127.746
1400	520523	0	2593401	440775	245.695	1	4.39891	589555	17.7331	40.0267	5	14.8452	0.00382132	1105.71	195.022
1401	520524	0	2356000	727892	270.312	1	2.85105	826363	21.3413	48.1027	3	13.7863	0.00412289	1505.83	147.709
1402	520525	0	1872367	690067	269.896	0	2.65124	706224	23.8538	45.9375	2	12.9037	0.00379096	1688.16	184.256
1403	520526	0	3089942	1087217	236.667	0	2.33163	1325228	40.6304	42.7904	2	11.6136	0.00368196	2165.35	161.775
1404	520527	0	1627825	533847	230.502	1	2.36816	687381	33.7292	49.5135	3	11.4529	0.00390089	1996.77	140.143
1405	520621	0	773465	252686	232.85	0	4.25509	181774	26.9703	54.295	5	15.4797	0.0059118	768.652	224.507
1406	520622	0	1048200	316033	405.906	0	8.1591	128470	12.8888	45.1631	2	16.3199	0.00469406	504.286	291.477
1407	520623	0	1261216	296739	293.835	3	4.01409	314197	29.6921	53.1408	2	15.357	0.00474366	860.707	194.117
1408	520624	0	1909800	406350	285.765	1	3.59457	531301	26.1284	49.5026	2	15.9449	0.00431768	709.816	174.202
1409	520625	0	1307382	304942	355.678	0	4.39133	297719	29.4118	51.3792	0	15.0667	0.00498783	919.987	216.291
1410	520626	0	1592600	410023	423.851	0	4.1026	388193	23.829	55.8207	4	15.2628	0.0051926	833.999	204.596
1411	520627	0	1445433	560498	291.99	1	3.05668	472877	28.736	56.6858	2	15.4305	0.0045983	749.762	195.1
1412	520628	0	1870146	505232	269.454	1	3.65862	511162	23.2833	53.3051	2	15.4716	0.00540551	704.371	226.689
1413	522301	0	5483979	753993	297.693	3	6.66549	822742	9.31787	55.0082	11	16.4969	0.00420436	1328.2	170.924
1414	522302	0	2165500	373724	293.2	1	4.94641	437792	16.8645	42.3136	5	15.64	0.00424412	1412.16	111.65
1415	522323	0	1121438	331603	246.584	1	4.18924	267695	21.6319	44.8936	2	14.947	0.0042825	1542.17	167.015
1416	522324	0	955588	305560	269.819	1	3.70915	257630	25.4045	48.3038	3	16.021	0.00385298	1233.64	160.853
1417	522325	0	1696731	364610	266.291	0	5.33255	318184	19.7377	37.7217	5	17.4038	0.00429652	974.373	150.854
1418	522326	0	1122217	391904	274.204	0	4.24362	264448	28.2237	51.8431	2	17.9189	0.00403139	864.114	235.694
1419	522327	0	878775	256360	203.66	0	4.36941	201120	29.401	47.2001	4	18.2182	0.00412993	862.274	204.283
1420	522328	0	1639447	460682	213.56	2	4.40413	372252	23.2644	39.2373	2	16.4052	0.00438066	1278.01	100.075
1421	522601	0	2954105	659265	265.467	1	5.51156	535983	7.08001	73.6887	9	15.5824	0.00407697	854.758	229.605
1422	522622	0	726700	221504	240.978	3	2.62696	276632	32.3242	49.5528	2	15.4692	0.004107	892.999	195.807
1423	522623	0	397821	155861	177.131	0	2.89057	137627	30.2317	49.9451	4	15.3407	0.00428417	870.673	303.296
1424	522624	0	542016	204128	270.193	0	3.32899	162817	21.4252	52.9165	4	15.6844	0.00455048	748.964	244.332
1425	522625	0	670186	158271	216.049	4	3.1299	214124	26.253	51.9906	4	15.5754	0.00451901	785.41	248.132
1426	522626	0	627772	217648	196.757	0	3.69291	169994	18.7469	51.8432	4	15.8714	0.004904	668.406	274.54
1427	522627	0	873051	271647	174.667	1	3.15133	277042	26.7307	49.6285	1	16.7121	0.00490642	549.03	251.75
1428	522628	1	601164	208099	208.854	2	3.62466	165854	19.1783	43.445	5	16.5618	0.00447809	616.741	254.486
1429	522629	0	623548	223449	181.25	0	3.07436	202822	24.9176	55.8162	5	15.6359	0.00484577	820.532	292.635
1430	522630	0	407900	176902	247.804	0	3.782	107853	23.7313	46.1142	6	15.5469	0.00439704	913.977	338.823
1431	522631	0	1038486	331122	178.246	3	2.57282	403638	24.7428	52.1866	8	16.6992	0.00475538	697.789	278.886
1432	522632	0	899030	292976	174.585	1	2.95123	304629	25.5925	55.1829	3	16.6654	0.00491031	703.905	327.473
1433	522633	1	806162	306036	183.201	4	2.66477	302526	28.9076	53.5557	6	17.4041	0.00461504	678.896	267.83
1434	522634	0	462198	150250	195.748	1	3.84758	120127	21.3471	63.0604	3	14.8504	0.0056082	1162.02	231.803
1435	522635	0	471150	148118	268.464	0	3.32053	141890	24.0119	56.0766	6	15.5058	0.00450875	985.198	198.446
1436	522636	0	448993	149454	252.271	0	3.47582	129176	22.2594	54.6975	2	15.947	0.00489542	883.909	243.093
1437	522701	0	2344772	397657	254.277	0	5.05083	464235	10.3625	73.8554	8	15.5243	0.00467726	1034.61	199.508
1438	522702	0	2172200	337117	248.498	2	7.31541	296935	9.86557	38.8638	3	14.7278	0.00454145	1094.51	210.921
1439	522722	0	746542	218573	224.761	1	4.90362	152243	17.4636	67.3828	10	17.0289	0.0057647	769.291	147.882
1440	522723	0	1301413	263008	242.626	0	5.37059	242322	13.0536	39.3817	4	14.5384	0.00440865	1189.32	202.893
1441	522725	0	1713096	365934	263.922	1	4.33893	394820	19.7607	47.8573	4	14.9187	0.00428895	1051.16	205.272
1442	522726	0	1426333	285479	228.772	0	5.09243	280089	17.6704	42.4214	3	16.2384	0.00498004	986.147	124.125
1443	522727	0	977200	299694	207.759	0	4.07218	239970	26.7806	52.6402	4	16.2348	0.00470072	977.918	118.798
1444	522728	0	906364	310478	216.027	0	3.35709	269985	24.8326	45.2573	1	18.0051	0.00431897	732.786	177.982
1445	522729	0	932461	234506	266.464	0	4.54544	205142	20.139	46.3124	3	15.4115	0.00423498	1229.51	99.5993
1446	522730	0	2506935	365262	264.563	0	13.1307	190921	6.18688	40.4951	8	14.321	0.00409336	1307.68	170.283
1447	522731	0	1487800	348780	236.253	1	4.13892	359466	20.8227	42.7947	3	15.3733	0.0045249	1141.84	125.462
1448	522732	0	959014	332300	235.45	0	3.22061	297774	26.8342	47.6883	2	16.8898	0.00506495	749.369	259.516
1449	530124	0	1124529	152706	361.388	0	7.37401	152499	15.1689	46.3865	0	15.3408	0.00314225	2028.16	212.273
1450	530125	0	2265034	250263	320.267	0	5.16573	438473	33.63	47.4747	2	15.8242	0.00315028	1832.01	297.924
1451	530126	0	1270204	232126	299.316	0	4.92535	257891	25.8979	60.6725	4	15.1158	0.00315588	1915.43	112.853
1452	530127	0	1603712	282151	323.19	0	5.34263	300173	15.3999	56.5084	0	14.8235	0.00396132	2126.4	253.284
1453	530128	0	1554700	444346	276.801	0	3.73857	415854	27.9123	51.9557	2	14.3479	0.00462008	2206.36	222.805
1454	530129	0	1510204	439264	268.108	1	3.16567	477057	26.5326	55.5585	3	13.8357	0.00372829	2227.84	215.496
1455	530181	0	6125833	690189	328.452	4	17.1179	357862	3.54652	36.4461	3	15.5531	0.00347364	2017.29	189.142
1456	530322	0	3072178	417189	280.7	2	4.66977	657886	28.2609	39.3868	2	14.3497	0.00355124	2000.2	222.073
1457	530323	0	1910511	298000	263.128	0	4.60533	414848	22.0037	41.3306	3	15.4972	0.00414171	1669.52	146.158
1458	530324	0	3074848	355374	233.263	0	5.40699	568680	21.7337	44.6597	4	15.1445	0.00401145	1658.49	177.038
1459	530325	0	2900056	478869	232.13	1	3.90506	742640	19.3562	33.857	1	13.6624	0.0042621	1980.03	150.702
1460	530326	0	3442292	867123	273.258	1	3.62781	948863	24.8507	45.4912	4	12.7829	0.00365262	2265.29	199.439
1461	530381	0	4518598	867916	255.493	1	3.31785	1361904	18.8514	46.3409	1	13.0054	0.00376128	2062.37	178.411
1462	530423	0	1943295	180005	297.574	1	6.16586	315170	15.3524	58.7961	2	16.1771	0.00335065	1897.29	193.293
1463	530424	0	1330228	168149	288.35	0	5.44785	244175	22.3977	58.3838	2	16.8478	0.00357892	1791.35	220.659
1464	530425	0	1537780	218015	342.736	0	8.09737	189911	11.0606	48.8961	3	16.5406	0.00314649	1869.68	171.118
1465	530426	0	1317808	200008	249.486	0	7.69447	171267	14.7791	57.5522	1	17.0788	0.00367112	1732.38	224.396
1466	530427	0	2437517	303111	301.132	1	7.89387	308786	13.9778	44.5998	7	18.4583	0.00382411	1515.94	243.631
1467	530428	0	1405503	191140	319.526	0	6.1107	230007	25.9804	47.1934	1	18.8833	0.00383723	1392.05	290.019
1468	530481	0	1535832	234349	345.445	0	8.63414	177879	9.50091	71.0912	8	15.7033	0.00330467	1933.52	182.067
1469	530521	0	1001980	254176	379.685	0	3.17203	315880	28.4426	44.0097	7	17.189	0.00328527	1673.4	149.265
1470	530523	0	1390458	265322	286.631	2	4.74124	293269	28.593	29.4015	10	17.0917	0.00423345	1697.5	178.393
1471	530524	0	1831925	277651	262.86	1	5.07224	361167	33.4985	29.557	17	17.2278	0.00320538	1663.38	199.974
1472	530581	1	3219151	599660	201.737	4	4.76209	675995	19.818	38.6351	40	14.462	0.00468487	2025.12	145.073
1473	530621	0	918518	330666	313.812	0	2.27256	404178	20.429	43.6749	0	12.1971	0.00308402	2112.17	172.336
1474	530622	0	1323297	383873	257.84	0	2.44116	542078	27.2144	32.318	0	13.1749	0.00302873	2170.59	226.654
1475	530623	0	623048	287559	288.051	1	1.58867	392183	25.7211	52.3316	2	14.6891	0.00476363	1038.28	186.731
1476	530624	0	479797	211428	276.247	0	1.74541	274891	24.8868	53.0322	1	12.3449	0.00460212	1615.5	175.941
1477	530625	0	1481462	468820	258.095	0	3.51185	421847	15.2366	25.9934	0	11.555	0.00395691	1856.19	231.496
1478	530626	0	433307	215139	491.599	0	2.81994	153658	17.9016	51.1796	1	14.5627	0.00416791	1064.37	243.046
1479	530627	0	2464261	1152873	282.247	0	1.77999	1384427	17.7519	53.3074	1	12.3514	0.00438244	1591.76	168.711
1480	530628	0	1126120	454299	247.174	0	2.06047	546536	27.7343	42.6147	1	11.9818	0.00429485	1647.91	195.322
1481	530629	0	759136	323199	358.477	1	1.873	405305	18.3221	57.4005	1	13.8575	0.00457069	1230.02	212.773
1482	530681	0	898545	155979	501.976	0	8.47212	106059	4.27113	27.1749	3	16.1727	0.00424439	975.61	307.541
1483	530721	0	1002838	268542	234.841	1	4.45696	225005	20.273	41.5581	11	10.5398	0.00314941	2874.12	137.044
1484	530722	0	1117533	317530	233.789	4	2.71419	411737	26.313	38.6581	1	15.0249	0.00347452	2176.18	131.672
1485	530723	0	871786	163966	300.617	0	4.93611	176614	12.3429	31.3505	1	16.9206	0.00390481	1827.05	131.376
1486	530724	0	734896	357598	193.503	0	2.74063	268149	17.5898	53.2926	0	10.9702	0.00379113	2879.78	124.085
1487	530821	1	732771	198600	324.854	0	3.73659	196107	25.9799	47.6737	3	18.6615	0.00494896	1441.3	245.719
1488	530822	0	903192	293322	363.733	1	2.47074	365555	30.3576	51.157	4	18.5141	0.00485313	1370.39	245.095
1489	530823	0	1178102	253296	252.141	1	3.13119	376247	33.1433	51.784	2	17.0329	0.00399546	1741.22	219.134
1490	530824	0	1361719	268594	260.5	1	4.45171	305887	32.3418	41.4431	3	19.0251	0.00423818	1381.21	250.383
1491	530825	0	880950	203733	310.979	0	3.99221	220667	32.8847	45.6053	1	17.434	0.004749	1639.16	267.321
1492	530826	0	588040	235602	278.083	0	4.62408	127169	25.9726	46.7465	2	19.58	0.00600468	1149.93	282.893
1493	530827	0	569777	239198	308.636	2	3.99093	142768	32.4973	53.2996	1	19.275	0.00424114	1265.21	217.729
1494	530828	0	1373748	523783	288.982	2	2.64231	519904	25.8523	43.5133	2	18.7493	0.00402792	1475.88	212.857
1495	530829	0	302720	168988	417.151	0	3.28965	92022	19.5613	57.6516	2	18.6676	0.00426659	1307.6	202.129
1496	530921	0	1620612	273077	231.772	2	3.35916	482446	37.5267	37.096	7	16.6489	0.00315961	1846.48	135.651
1497	530922	0	1434399	220020	217.073	0	3.0457	470959	33.3257	38.6181	2	17.5968	0.00365875	1714.51	188.1
1498	530923	0	917957	179106	288.528	0	2.3798	385729	29.4097	45.1863	1	17.8776	0.00404968	1629.36	200.722
1499	530924	0	649326	167318	240.782	0	3.50585	185212	26.023	43.8527	1	18.2503	0.0041207	1470.57	201.895
1500	530925	1	685802	162576	326.641	0	3.70251	185226	29.446	45.753	2	17.6609	0.00363353	1641.19	288.374
1501	530926	0	1354134	230178	296.321	1	4.29147	315541	39.5419	35.3498	3	18.5582	0.00397995	1428.79	218.954
1502	530927	0	587195	164418	289.866	2	3.1212	188131	29.8417	41.6611	5	18.511	0.00496916	1459.9	210.652
1503	532301	0	5634271	588599	269.541	2	9.01394	625062	8.47861	38.8074	9	16.7339	0.0028242	1894.23	161.484
1504	532322	0	733307	176691	229.3	0	4.5286	161928	26.4087	37.4562	1	18.1336	0.00322127	1639.18	203.164
1505	532323	0	929222	193866	317.494	0	4.38803	211763	22.8555	32.9863	2	16.5332	0.00303213	1958.68	118.477
1506	532324	0	1143354	230662	328.219	0	4.68837	243870	24.6615	39.4941	1	15.955	0.00251134	2066.66	165.952
1507	532325	0	878660	196347	206.242	2	4.22165	208132	31.0294	38.5317	1	15.4319	0.00277642	2182.06	150.021
1508	532326	0	1300518	264678	216.518	1	4.56458	284915	27.4834	33.9316	4	15.4096	0.00402962	2152.7	110.796
1509	532327	0	646295	166880	260	0	5.671	113965	26.3968	42.6093	2	17.0066	0.00366279	1852.48	141.665
1510	532328	0	1155345	204239	296.4	3	5.08562	227179	25.82	39.9226	3	18.1146	0.00279504	1551.45	180.804
1511	532329	0	1275292	324546	304.739	0	4.47823	284776	24.3452	41.2884	1	15.6802	0.00442607	2119.04	204.333
1512	532331	0	2384922	330947	269.869	2	5.33283	447215	22.5604	39.7878	4	16.5178	0.00319089	1906.27	207.596
1513	532501	0	4010536	380738	436.492	2	8.29638	483408	5.93933	40.9609	1	16.5175	0.00357209	1566.14	306.828
1514	532502	0	3033765	384562	277.272	2	8.98494	337650	9.91504	49.2975	3	16.7126	0.00325311	1629.04	194.3
1515	532503	0	4477360	418504	353.427	5	10.2309	437632	8.89531	46.1072	4	16.211	0.00415363	1656.66	274.667
1516	532504	0	4960953	434289	233.8	1	9.03695	548963	9.71144	38.1856	7	16.9858	0.00301795	1612.26	194.376
1517	532523	0	682652	166773	378.125	1	4.23248	161289	16.7781	43.9464	1	16.935	0.00424706	1374.65	274.587
1518	532524	0	2499659	424399	245.99	10	4.49052	556652	20.1634	54.7834	8	17.1869	0.00352361	1601.41	301.364
1519	532525	0	1481783	304958	273.046	6	4.7248	313618	26.4976	36.026	4	17.0341	0.00369825	1669.34	303.079
1520	532527	0	1692794	291063	325.148	1	4.0234	420737	20.3607	54.8695	1	15.307	0.00357282	1839.09	215.653
1521	532528	1	931165	289020	456.67	1	2.23749	416165	23.9833	52.7463	1	18.3101	0.00474218	1307.82	369.357
1522	532529	0	789308	238089	403.782	1	2.53715	311100	25.599	50.9065	2	17.8544	0.0055151	1571.25	323.109
1523	532530	0	1016271	307588	378.601	0	2.72679	372699	19.4917	41.9694	0	18.6886	0.00576224	1227.6	299.034
1524	532531	0	589850	203639	400.201	0	2.54442	231821	24.6451	45.3861	1	18.0268	0.00628225	1362.81	367.357
1525	532532	0	1255090	220469	475.022	0	11.4487	109627	13.1567	56.5778	0	19.7617	0.00431902	706.354	300.052
1526	532601	1	3605279	546056	330.055	0	7.20418	500443	7.37951	46.473	3	16.2113	0.0036264	1611.42	202.122
1527	532622	0	2012591	375870	285.506	0	4.09468	491514	18.6763	48.228	6	16.3194	0.00368342	1561.16	240.953
1528	532623	0	638658	219527	450.445	0	2.39005	267215	23.9725	46.1067	5	16.7949	0.00417519	1359.07	202.743
1529	532624	0	1005534	314515	402.045	1	3.42222	293825	17.5716	41.0077	5	17.2184	0.00463317	1248	207.903
1530	532625	0	1275344	339009	332.169	0	3.33129	382838	22.0264	44.6035	6	17.2452	0.00464455	1348.15	234.002
1531	532626	0	1296206	383465	232.129	0	2.60181	498194	25.1011	45.5518	7	16.2141	0.00396053	1607.97	140.635
1532	532627	1	1749342	588796	248.945	2	2.1185	825747	27.3303	45.1608	14	16.9486	0.004171	1335.57	198.888
1533	532628	0	1404727	336810	319.615	0	3.28498	427621	22.5514	42.5388	8	18.4477	0.00409664	951.738	262.633
1534	532801	0	3505029	451785	287.163	2	6.45352	543119	16.8251	55.906	12	20.8064	0.00435596	1003.59	239.794
1535	532822	0	1821465	349158	263.11	2	5.18906	351020	24.9667	45.1308	3	19.3604	0.00472803	1335.9	220.991
1536	532823	0	1435034	348486	272.284	0	4.76033	301457	38.1387	45.9018	3	20.5395	0.00493165	1003.86	239.11
1537	532901	0	5174384	450045	376.467	9	7.2415	714546	5.481	63.138	14	14.6533	0.00253914	2310.33	135.747
1538	532922	1	388044	121664	276.199	0	3.51378	110435	32.3868	44.5444	0	14.425	0.00291525	2152.4	152.396
1539	532923	0	2062991	293327	279.829	4	4.31405	478203	24.8223	46.7143	2	15.3868	0.00214603	2135.94	131.592
1540	532924	0	1611941	242626	249.791	2	4.41676	364960	44.2959	37.6041	1	15.8334	0.00295901	2063.47	165.798
1541	532925	0	930949	221720	329.635	2	2.82621	329398	36.2151	46.6674	1	16.1035	0.00221978	1988.29	162.83
1542	532926	0	882294	162596	317.407	0	3.98894	221185	25.9266	45.8742	1	16.3372	0.00268647	1932.3	186.7
1543	532927	0	1017805	225492	260.003	4	3.18808	319253	33.7045	42.6002	2	15.6051	0.00250023	2035.53	154.713
1544	532928	0	711896	180260	228.13	0	3.89817	182623	37.7326	41.3792	2	15.0764	0.00270705	2017.64	146.722
1545	532929	0	762526	171528	170.379	3	3.65161	208819	24.1402	37.0204	1	12.5026	0.00308817	2408.28	130.669
1546	532930	0	857143	158475	220.032	1	3.43205	249747	38.9501	43.4077	1	12.7319	0.00299453	2563.7	148.193
1547	532931	1	659636	190990	228.305	5	3.69046	178741	20.4208	47.5932	2	11.0307	0.00293464	2758.24	118.246
1548	532932	0	1270300	235999	246.905	0	4.78425	265517	19.9616	35.6768	1	15.0244	0.0033313	2237.22	146.96
1549	533102	0	1424593	507659	534.509	1	7.42924	191755	11.0319	78.2121	5	20.3027	0.00422418	1036.27	265.676
1550	533103	0	1809871	392099	346.359	0	4.42331	409167	21.0781	58.1407	6	18.3315	0.00410438	1328.98	189.416
1551	533122	0	414297	182296	369.518	1	2.56596	161459	25.0335	51.4469	1	17.0351	0.00349168	1448.72	158.314
1552	533123	0	1200560	319541	209.447	1	3.75654	319592	30.246	40.7804	1	17.0469	0.00602235	1573.95	170.463
1553	533124	0	712778	222229	407.779	0	3.73301	190939	32.3383	46.563	1	18.6124	0.00415501	1354.23	191.454
1554	533323	0	273673	239338	140.859	0	2.65316	103150	18.8718	48.6025	1	9.47321	0.00526707	2675.73	181.653
1555	533324	0	211035	163304	114.183	0	5.28923	39899	20.5113	49.623	2	6.11555	0.00754836	3083.3	194.411
1556	533325	0	983832	348864	206.625	1	4.43767	221700	14.0487	42.5558	1	10.1544	0.00317094	2803.67	132.191
1557	533401	0	1776420	416059	179.905	2	9.75037	182190	4.18077	55.8178	18	6.18913	0.00298032	3544.24	169.544
1558	533422	0	459250	278789	171.4	1	6.59028	69686	5.76135	54.7658	1	4.94995	0.00323362	3642.56	186.026
1559	533423	0	697045	305268	167.042	3	4.11668	169322	13.6876	55.71	1	8.2647	0.00381775	2962.89	148.637
1560	540121	0	196800	162416	140.097	0	3.67624	53533	18.4451	48.7805	0	-0.947061	0.00274049	4643.15	165.737
1561	540122	1	258900	178208	106.805	0	5.31186	48740	16.9177	46.5817	0	-2.06219	0.00253875	4986.77	157.934
1562	540123	0	130700	135700	99.0144	0	4.40765	29653	16.909	53.7108	1	-0.59559	0.00238452	4981.95	163.865
1563	540124	0	233500	175915	160.155	1	6.98704	33419	11.0921	34.8608	2	2.95753	0.00294107	4509.7	197.935
1564	540127	0	486900	157442	131.087	0	10.5783	46028	7.45533	19.4085	2	-2.83339	0.00305359	4835.03	139.623
1565	540221	0	156179	126750	98.2467	0	1.99271	78375	33.8336	37.7484	7	-0.489237	0.00222477	4964.88	185.07
1566	540222	0	293459	134090	121.938	3	4.39356	66793	19.1666	57.2145	4	1.26246	0.00227949	4707.98	187.203
1567	540223	0	131700	133767	99.569	1	2.4711	53296	23.2346	42.445	2	-2.1073	0.00278868	5006.23	148.38
1568	540224	0	158832	117394	103.429	1	3.19768	49671	19.0434	30.0462	4	1.49643	0.00323442	4805.58	177.824
1569	540225	0	149286	117082	122.035	2	2.91091	51285	27.9644	44.2459	2	2.69719	0.00241729	4610.77	163.777
1570	540226	0	130251	129623	97.411	1	2.39842	54307	26.0044	46.9939	3	-2.31132	0.00190517	5132.21	142.037
1571	540227	0	173311	107182	96.2107	0	3.89989	44440	16.9585	40.9518	6	-1.2116	0.00218659	5112.5	180.511
1572	540228	0	95400	90059	152.104	0	2.14831	44407	12.6834	62.369	3	1.83862	0.0021154	4659.84	150.232
1573	540229	0	94864	71905	128.878	0	3.26464	29058	14.6209	39.3005	3	1.60096	0.00263419	4723.56	186.609
1574	540230	0	73865	73846	104.057	2	3.43558	21500	21.5623	43.0163	3	-1.46478	0.00227564	4956.94	142.58
1575	540231	0	59690	72256	135.569	0	2.80393	21288	18.839	46.5857	6	-0.586846	0.00322987	4848.79	138.451
1576	540232	0	108171	90870	69.2127	0	4.66516	23187	24.2468	43.801	0	-4.28589	0.00141012	5081.31	168.133
1577	540233	0	104926	185027	187.032	1	7.32826	14318	11.5033	57.8808	5	0.860635	0.00515435	4564.43	180.383
1578	540234	0	104943	76573	110.099	2	6.67959	15711	11.1327	40.3457	3	-4.41141	0.00295439	4906.74	138.818
1579	540235	0	109634	71829	88.4206	0	5.46885	20047	12.5955	51.7495	0	-3.45929	0.00296217	5013.98	136.221
1580	540236	0	68484	70351	98.1146	0	4.65276	14719	17.0901	50.1723	0	-3.86553	0.00209988	5064.09	149.982
1581	540237	0	70003	56381	129.998	1	6.37086	10988	7.3754	61.2974	0	-0.751082	0.00266148	4929.69	140.74
1582	540321	0	221348	214725	156.757	0	2.67862	82635	16.7487	42.7887	5	-0.836452	0.00324468	4313.5	178.794
1583	540322	0	138088	121790	149.437	1	3.25043	42483	14.4502	51.654	0	1.38467	0.00360704	4263.49	180.81
1584	540323	0	164164	139625	142.243	1	3.15288	52068	17.1731	46.9707	1	-2.48825	0.00254994	4497.95	178.133
1585	540324	0	202931	173803	98.0209	0	2.74016	74058	22.6782	50.426	3	-6.10701	0.00271856	4768.86	160.906
1586	540325	0	180487	141567	120.259	1	3.05413	59096	13.3278	40.4738	2	1.29622	0.00295806	4338.67	164.585
1587	540326	0	160843	155047	109.878	1	3.89922	41250	11.2178	49.7697	3	-3.117	0.00267531	4713.3	158.414
1588	540327	0	165862	136445	119.15	0	3.57762	46361	12.8311	51.2354	1	0.510291	0.00260558	4447.85	167.861
1589	540328	0	307393	184757	131.642	2	3.6087	85181	13.0319	39.2748	3	3.11973	0.00289581	4114.7	183.893
1590	540329	0	155531	131912	116.358	0	3.12971	49695	17.466	51.8649	1	-3.53169	0.00261281	4507.57	158.34
1591	540330	0	145474	124166	100.024	0	3.90807	37224	14.6665	50.9479	1	-4.86712	0.00282619	4781.4	134.936
1592	540421	0	204700	101466	101.048	0	6.48709	31555	12.213	59.5506	0	-4.7234	0.0036249	4792.93	130.25
1593	540422	0	207700	107111	105.722	0	8.6154	24108	8.76264	51.4685	2	0.339399	0.00581481	4228.86	152.542
1594	540423	0	85200	84608	100.458	0	0.296654	287203	5.98592	52.6995	0	11.1262	0.0113917	2226.56	173.541
1595	540424	0	328500	112353	56.8537	1	9.35578	35112	9.16286	60.9132	2	-3.31601	0.00456853	4391.26	126.87
1596	540425	0	121000	102474	85.7925	0	2.11306	57263	14.2975	49.2562	0	2.67881	0.00534348	3720.69	172.153
1597	540426	0	95400	76099	110.389	1	5.716	16690	12.6834	62.369	0	-0.850587	0.00368402	4532.09	132.342
1598	540502	1	760600	178000	118.999	4	12.2028	62330	2.1299	60.0578	2	1.1194	0.00311937	4533.84	158.254
1599	540521	0	195159	126753	149.438	6	5.24946	37177	5.14145	38.2503	4	3.15039	0.00274811	4389.92	207.009
1600	540522	0	236286	144176	176.972	1	4.92786	47949	4.33119	50.6475	0	4.44198	0.00244973	4273.48	183.653
1601	540523	0	217095	70631	144.599	0	12.0061	18082	2.69882	37.7959	1	-1.1883	0.00306377	4684.95	134.087
1602	540524	0	65451	60571	117.407	0	3.62831	18039	6.65689	51.0229	1	2.56802	0.00286087	4516.97	145.896
1603	540525	0	107888	55263	121.389	1	7.18391	15018	4.55009	39.7607	1	-0.161462	0.00378482	4741.36	141.374
1604	540526	0	99493	55173	122.903	0	6.9962	14221	3.52688	40.5787	1	-1.27238	0.00268428	4876.44	168.139
1605	540527	0	83755	80939	85.1264	5	4.27518	19591	6.47961	44.2994	1	-2.59141	0.00424771	4818.6	141.134
1606	540528	0	226449	69410	92.5989	0	9.22474	24548	4.48313	41.1395	0	-1.65763	0.00333091	4759.09	129.247
1607	540529	0	183268	105711	112.567	0	3.77405	48560	5.09691	45.7532	0	2.01369	0.00554617	4117.37	136.658
1608	540530	0	89004	88766	171.927	0	0.113562	783745	3.67849	47.4496	1	10.3455	0.0101078	2489.1	178.238
1609	540531	0	108244	99294	133.193	0	2.96705	36482	6.0299	49.3542	2	-0.0653473	0.00252567	4957.72	133.938
1610	540621	0	131845	121649	99.9717	0	3.88694	33920	14.354	59.5078	0	-6.29778	0.00292242	5045.58	141.975
1611	540622	0	178766	209321	89.9417	0	2.84125	62918	21.6853	60.4975	2	-5.43723	0.00290842	4855.58	172.628
1612	540623	0	112378	98051	109.706	0	3.31782	33871	15.5084	57.029	0	-4.22877	0.00269925	4925.77	183.435
1613	540624	0	124601	129397	62.9195	0	3.14324	39641	15.3313	63.9048	0	-4.22104	0.00191387	4967.71	183.141
1614	540625	0	71937	90778	108.814	1	3.38352	21261	17.9588	64.3911	0	-0.619984	0.00180617	4958.16	143.805
1615	540626	0	126197	128431	125.316	1	2.75347	45832	16.2207	62.4238	0	-6.00382	0.00295682	4622.09	170.39
1616	540627	0	106816	106192	122.672	1	2.79323	38241	19.0992	52.3901	0	-0.573455	0.00205642	4864.76	149.37
1617	540628	0	120296	110832	88.0796	0	2.38215	50499	21.4355	61.5764	0	-6.31472	0.00272014	4839.06	173.056
1618	540629	0	98344	127453	93.6172	0	3.14852	31235	19.4186	62.1156	1	-2.65771	0.00138627	4977.85	145.145
1619	540630	0	55747	54532	46.3425	0	5.02044	11104	17.3086	59.7844	0	-5.27717	0.00140762	5015.99	185.869
1620	542521	0	76113	84500	102.844	1	7.55839	10070	8.24563	56.692	2	-7.38055	0.00188445	5030.71	184.887
1621	542522	0	58657	85461	106.823	3	7.35788	7972	8.24454	58.7978	3	-7.02495	0.00136722	4767.15	167.159
1622	542523	0	297674	114064	125.922	1	16.5697	17965	2.68079	59.5299	0	-5.7863	0.00102767	4994.05	189.747
1623	542524	0	66411	105468	59.5282	0	5.9954	11077	14.088	57.2405	1	-7.17868	0.000830411	5147.62	108.074
1624	542525	0	86350	81615	103.729	0	5.46969	15787	18.1239	59.5101	0	-4.25049	0.000901244	5022.91	147.972
1625	542526	0	117199	96803	51.8599	0	4.95095	23672	22.6333	54.0773	0	-5.55169	0.00114278	5045.27	130.671
1626	542527	0	74195	79895	76.3025	0	4.81286	15416	14.66	59.2708	1	-2.34099	0.00135406	5115.71	114.82
1627	610115	1	2601100	475800	386.406	4	3.71462	700234	1.64892	57.4603	6	14.6789	0.00250787	491.834	320.795
1628	610122	1	1517000	634387	268.253	4	2.80365	541080	21.8128	61.6612	14	11.4453	0.00388835	1112.34	261.912
1629	610124	0	1463900	435722	212.915	4	2.50603	584151	28.8544	61.425	4	10.7394	0.0044697	1436.95	276.66
1630	610222	0	427400	147495	239.895	1	4.60764	92759	18.6944	43.402	6	11.2367	0.00282971	1163.4	257.955
1631	610322	0	2642959	253079	263.065	5	5.14724	513471	11.2062	33.0701	3	#N/A	0.00262688	1012.31	177.058
1632	610323	0	1747059	268999	388.71	4	3.78943	461035	16.534	37.3643	2	12.181	0.00305246	836.231	202.517
1633	610324	0	1735681	246208	413.217	4	4.03768	429871	15.2591	34.8635	5	13.0526	0.00279041	678.901	209.056
1634	610326	0	1997975	220071	255.918	4	6.3509	314597	15.8328	30.6489	6	11.3043	0.00429361	1122.08	220.994
1635	610327	0	1088482	239293	191.922	0	4.21484	258250	21.514	37.5057	4	10.1094	0.00274097	1439.28	193.691
1636	610328	0	820052	124965	205.969	0	6.18305	132629	14.7836	27.312	1	11.5693	0.00255338	1085.83	204.727
1637	610329	0	1790000	151300	177.571	2	18.9042	94688	4.76536	9.91061	2	11.2773	0.00273176	1277.44	231.198
1638	610330	1	914957	171647	166.802	0	8.27424	110579	10.7418	29.4115	5	9.47171	0.00452028	1625.91	204.839
1639	610331	0	455471	115186	139.988	0	8.52383	53435	19.1318	37.1762	3	8.01397	0.00511705	1929.37	173.465
1640	610422	0	2360850	295015	521.507	3	6.63047	356061	15.1174	35.3724	4	14.9059	0.00218422	512.441	376.815
1641	610423	0	1167780	257998	404.429	3	2.36579	493612	34.6863	48.0407	6	14.9816	0.00230421	513.691	371.558
1642	610424	0	1758100	327276	221.654	3	3.17203	554251	22.1432	47.1475	1	13.5503	0.00259407	704.468	288.701
1643	610425	0	1721301	343536	263.747	0	3.73273	461137	32.6301	39.1689	3	13.7576	0.00253423	717.655	279.865
1644	610426	0	945940	190750	232.175	1	4.89328	193314	26.6444	41.0079	2	12.253	0.00264274	1062.77	279.761
1645	610428	0	1183200	225500	270.621	2	6.62627	178562	17.047	19.8276	4	11.9108	0.00249136	1080.12	241.829
1646	610429	0	1059300	252963	235.554	4	3.86617	273992	32.4639	32.7981	4	10.6569	0.00277918	1357.58	232.395
1647	610430	0	907400	224792	251.719	4	4.48287	202415	37.7232	29.3806	3	11.9707	0.00254128	1057.16	266.773
1648	610431	0	1713500	275818	351.668	3	3.91633	437527	16.0765	38.5889	3	13.3223	0.00293881	489.295	337.777
1649	610481	0	2809539	318002	395.814	3	4.93966	568772	12.1956	39.0527	4	13.9378	0.00281066	444.572	452.919
1650	610482	0	2701583	281904	262.389	2	8.02709	336558	8.59955	23.9889	4	11.6005	0.00256294	1096.62	265.084
1651	610522	0	473732	156609	255.079	3	3.17924	149008	14.4369	56.4515	6	14.0437	0.00341779	844.888	294.45
1652	610523	0	1924624	420136	263.539	5	2.6524	725615	30.994	47.3907	10	15.4567	0.00244131	362.083	346.706
1653	610524	0	1239066	345123	321.669	6	2.68455	461554	28.6442	50.3896	5	14.0212	0.00267554	646.214	254.773
1654	610525	0	1137248	295568	282.342	5	2.80821	404973	34.0126	44.5124	5	13.3914	0.00256993	705.427	299.149
1655	610526	0	2259974	505140	288.973	8	2.9206	773804	20.4543	42.1767	8	14.8514	0.00220057	514.587	222.238
1656	610527	0	936832	219978	310.241	3	3.1398	298373	44.5272	40.825	6	13.1648	0.00246941	834.137	313.043
1657	610528	0	2146643	491400	268.099	5	2.74209	782848	23.8351	37.8792	7	14.3004	0.00216688	618.876	240.477
1658	610581	0	3745198	475529	251.575	16	9.20088	407048	7.31985	22.7568	19	12.748	0.0029174	778.842	271.018
1659	610582	0	776000	215549	299.222	4	2.8635	270997	14.768	69.9485	5	12.9838	0.00366424	888.529	335.444
1660	610621	0	684939	213126	146.131	1	5.27286	129899	25.2179	33.8854	0	11.5652	0.00231623	977.132	167.175
1661	610622	0	1189725	230157	177.361	0	6.67575	178216	10.6781	22.1761	4	11.6437	0.00190282	978.985	179.982
1662	610625	0	1964136	269247	165.353	3	13.4831	145674	5.76223	15.4767	3	9.55745	0.00171277	1425.16	143.291
1663	610626	0	2104872	332593	134.618	2	14.0201	150132	3.72431	17.7594	3	9.16068	0.00137653	1516.74	172.89
1664	610627	0	330692	139193	140.476	0	4.03839	81887	17.2091	50.7466	2	10.5124	0.00226168	1246.44	139.155
1665	610628	0	831275	177288	184.163	4	5.26834	157787	28.0752	32.1003	3	10.5523	0.00248806	1238.19	192.913
1666	610629	0	2790488	188481	200.361	3	12.002	232501	13.1005	15.0608	6	11.0551	0.00260586	1104.63	281.759
1667	610630	0	455735	172856	215.436	1	3.7073	122929	44.6141	44.1847	3	10.9717	0.00270584	1070.54	197.374
1668	610631	0	225344	154439	212.201	1	4.12272	54659	34.7322	41.0444	4	10.4813	0.00302311	1349.89	209.583
1669	610632	0	2489907	307538	191.362	2	18.3585	135627	5.93171	15.1202	5	10.7372	0.00274409	1234.85	269.644
1670	610681	0	1356686	286061	138.572	2	6.0707	223481	6.91103	29.7986	3	10.8172	0.00150827	1225.31	143.247
1671	610722	0	2824379	360158	235.619	4	5.68391	496908	20.4681	32.2768	3	12.9039	0.00509182	930.257	205.352
1672	610723	0	1929023	302461	209.85	4	4.87848	395415	19.7419	34.1876	3	12.2602	0.0050814	1008.02	188.972
1673	610724	0	1339840	289045	212.018	2	3.71171	360976	20.9525	41.8908	3	12.778	0.00595885	960.553	187.5
1674	610725	0	1787398	275982	258.751	2	4.40807	405483	15.8047	35.1874	3	11.542	0.00508099	1179.76	234.287
1675	610726	0	1249922	277397	197.08	3	3.87331	322701	17.2164	37.127	2	12.4493	0.0045404	1089.09	198.417
1676	610727	0	697000	248707	202.457	1	3.28988	211862	16.0545	45.7532	2	11.9058	0.00416138	1182.46	218.695
1677	610728	0	946855	301825	222.478	0	3.67015	257988	23.6356	43.9434	2	12.0012	0.00614236	1208.07	185.912
1678	610729	0	220500	112300	178.724	1	4.88091	45176	18.322	56.6893	2	10.5691	0.00493081	1479.6	214.46
1679	610730	0	130502	91759	159.961	0	4.16726	31316	17.6871	63.4826	1	10.3524	0.00555712	1464.73	178.209
1680	610822	0	7358846	554238	173.067	2	27.0713	271832	1.48412	23.9525	3	9.85813	0.00118106	1107.82	176.108
1681	610824	0	4500225	451226	163.051	3	11.9645	376131	8.10162	27.64	4	9.61652	0.00123579	1433.49	111.994
1682	610825	0	3417158	483539	125.727	0	10.1577	336411	9.85594	26.8183	2	9.24545	0.00112742	1520.97	73.5644
1683	610826	0	1111707	441600	194.167	1	3.55009	313149	20.1818	71.361	7	11.3886	0.0013997	986.802	171.178
1684	610827	0	700700	262109	111.38	4	4.29119	163288	18.7241	48.2946	1	11.0953	0.00121517	1047.76	139.204
1685	610828	1	717500	296331	180.706	2	3.37127	212828	26.9129	38.6341	4	11.0424	0.00124925	1021.56	191.089
1686	610829	0	312865	167011	321.252	1	3.91958	79821	21.1296	63.6204	1	11.8172	0.0014593	879.398	212.598
1687	610830	0	696500	271303	224.06	0	5.04323	138106	33.9268	46.4034	3	11.6387	0.00161112	960.736	185.116
1688	610831	0	772800	292560	147.712	1	4.27101	180941	25.4658	43.3489	2	11.2177	0.00129951	1092.41	144.87
1689	610881	0	18481700	1336700	161.503	2	38.5396	479551	1.44738	17.7478	6	10.0294	0.0010808	1153.25	142.868
1690	610921	1	1109114	255000	247.538	1	4.34429	255304	17.2338	38.809	4	13.6942	0.0048391	778.585	238.487
1691	610922	0	938900	218040	209.879	0	5.11949	183397	11.801	39.8338	8	13.3338	0.00492158	772.563	241.593
1692	610923	0	243400	145318	190.467	0	3.27027	74428	25.7601	51.0271	2	10.2793	0.00518233	1525.5	226.721
1693	610924	0	1078442	343931	253.531	1	3.61331	298464	17.4904	41.6629	3	12.8395	0.00518743	944.518	148.87
1694	610925	0	550004	237918	232.146	0	3.41499	161056	19.9331	42.1215	3	11.7292	0.00500955	1281.75	193.618
1695	610926	0	1040659	231155	245.648	0	5.14233	202371	13.9784	27.871	5	12.2815	0.00467388	1148.29	166.474
1696	610927	0	261890	123562	202.179	0	4.91148	53322	19.3115	48.9614	1	10.8179	0.00526176	1570.75	207.415
1697	610928	0	2007363	380289	255.494	0	4.51741	444361	11.6978	36.5691	2	12.5311	0.00372617	795.274	241.928
1698	610929	0	792362	295048	267.756	0	4.71392	168090	16.2894	38.9113	2	13.6024	0.00375826	757.086	262.184
1699	611021	0	1379080	362289	196.306	2	2.98071	462669	17.1549	41.0353	8	11.1762	0.00355431	1173.93	255.585
1700	611022	0	995130	288395	242.478	0	3.21275	309744	15.2131	55.1878	7	12.1019	0.00330944	982.639	300.136
1701	611023	0	940560	267249	260.125	0	4.04512	232517	15.9533	44.3821	7	13.3166	0.00336844	774.034	321.922
1702	611024	0	1717490	390366	280.528	2	3.87635	443069	12.8566	38.5202	7	12.0298	0.00359318	1016.63	276.42
1703	611025	0	1002180	331255	242.866	0	3.46907	288890	15.8205	46.319	5	11.8797	0.00446115	1126.33	233.134
1704	611026	0	972700	213100	277.56	0	6.03723	161117	8.14228	36.7534	8	10.9271	0.0044311	1326.53	214.523
1705	620121	1	1259754	272821	158.195	2	2.73913	459910	13.0356	58.4844	7	6.8888	0.000981793	2211.56	132.185
1706	620122	1	887763	195168	175.852	0	7.30543	121521	10.3363	45.289	3	9.09749	0.000684787	1878.98	131.117
1707	620123	0	1884910	308845	189.313	2	4.06355	463858	8.92515	41.2856	8	7.84494	0.00111868	2134.29	171.751
1708	620321	0	1010138	215613	164.772	3	4.10082	246326	24.3639	44.6675	3	6.6604	0.00080927	2129.45	190.871
1709	620421	0	827513	415586	142.356	0	1.7456	474056	47.2874	38.1144	2	9.1698	0.00077208	1771.37	155.558
1710	620422	0	768223	509715	183.081	2	1.35595	566557	41.2253	49.4163	1	7.95468	0.00116941	1904.62	182.447
1711	620423	0	709178	290050	173.27	1	2.92761	242238	29.1169	41.2619	4	9.00904	0.000688038	1905.09	173.448
1712	620521	0	408680	248959	179.61	1	1.47971	276189	36.9727	57.258	5	8.90077	0.00252966	1689.57	186.345
1713	620522	0	872092	405968	252.75	3	1.62311	537298	27.9521	62.594	6	9.21536	0.00197061	1613.19	162.634
1714	620523	0	876140	399254	225.641	2	1.50019	584018	27.5447	56.2054	7	9.1679	0.00187036	1715.39	158.181
1715	620524	0	711061	333068	210.018	3	1.57177	452396	37.5055	50.8869	4	7.2841	0.00207045	2026.88	193.923
1716	620525	0	338777	312708	200.96	2	1.12415	301362	32.2112	60.5056	4	7.73446	0.00258435	1950.97	185.025
1717	620621	0	912428	291463	89.0016	2	3.61875	252139	46.2179	38.6916	5	10.4519	0.000377284	1390.26	54.996
1718	620622	0	721250	426660	211.143	0	1.80425	399751	44.1127	45.5702	2	7.64705	0.000876354	2039.39	170.215
1719	620623	0	602545	411028	148.555	1	3.30927	182078	24.478	51.3726	1	1.85819	0.00186991	3061.16	163.815
1720	620721	0	330575	137351	97.6732	3	9.12107	36243	25.0896	37.2648	6	-0.404773	0.00142266	3196.89	163.41
1721	620722	0	687588	227722	172.532	5	2.95634	232581	33.6798	46.0133	8	3.29492	0.00111376	2311.55	265.688
1722	620723	0	650019	161898	167.196	0	4.55125	142822	37.5103	47.2766	8	9.69297	0.000353886	1509.84	225.843
1723	620724	0	603593	169724	160.722	2	4.00635	150659	38.718	46.0305	6	9.67709	0.000355868	1505.49	147.434
1724	620725	0	691902	183598	167.013	0	4.19261	165029	25.8198	47.2308	5	4.01255	0.000977014	2575.87	191.159
1725	620821	0	461300	232340	290.633	3	1.48156	311360	30.2623	57.9883	8	11.2017	0.00235225	1199.16	165.152
1726	620822	0	390044	195226	171.938	2	2.03733	191449	35.9347	54.9218	3	11.174	0.00257175	1229.37	174.712
1727	620823	0	520921	149490	222.556	1	4.90302	106245	19.2611	26.8853	2	10.2338	0.00226519	1367.24	149.528
1728	620825	0	763645	396794	293.241	1	1.89119	403791	37.5973	53.5795	5	7.38403	0.00208411	1867.25	204.662
1729	620826	0	873297	415879	277.754	2	1.96038	445473	41.3039	45.2321	2	8.05478	0.00163837	1793.9	190.729
1730	620881	0	817292	197617	238.268	1	4.13158	197816	9.18142	28.7924	4	8.41647	0.00245656	1730.15	225.785
1731	620921	0	778529	179841	113.708	3	5.03518	154618	42.7736	32.8968	3	11.0837	0.000164949	1310.25	139.926
1732	620922	0	1157124	171832	124.288	5	7.4054	156254	17.0186	33.936	2	9.40724	0.000161378	1562.79	180.613
1733	620923	0	197757	107241	92.6879	3	12.1175	16320	7.06928	45.5948	2	3.09219	0.000454528	2541.03	162.98
1734	620924	0	107428	60731	68.4791	0	9.71408	11059	11.4235	62.3943	4	-0.274987	0.000565584	3298.49	174.263
1735	620981	0	2224952	228126	135.002	3	13.2739	167619	10.6837	15.5192	7	8.60362	0.000262905	1700.99	182.948
1736	620982	0	838304	184433	75.2725	3	4.29721	195081	14.511	62.4931	13	11.5692	7.53761e-05	1296.08	101.171
1737	621021	0	941687	254578	178.337	1	3.45831	272297	12.5637	27.7344	2	10.4789	0.00193892	1300.48	164.333
1738	621022	0	1295726	471981	113.362	4	4.09409	316487	14.2858	29.6405	2	9.17401	0.00126149	1569.67	104.546
1739	621023	0	1178517	236778	140.975	6	9.35925	125920	5.75469	13.9325	2	9.64402	0.00177765	1440.63	143.789
1740	621024	0	681409	182621	178.835	1	4.42761	153900	10.6914	24.9347	1	10.2285	0.00218621	1335.87	165.071
1741	621025	0	274103	221839	153.727	3	1.44622	189531	23.9279	67.7545	1	10.3931	0.00269098	1342.8	230.098
1742	621026	0	711100	338937	197.582	3	1.66061	428217	30.5583	51.8352	2	10.839	0.00247073	1234.96	208.425
1743	621027	0	931839	449952	151.547	1	2.19122	425260	33.7852	39.7057	1	10.3391	0.00190864	1356.71	177.137
1744	621121	0	616262	399947	211.815	1	1.68273	366227	19.1592	68.5523	4	7.99396	0.00170433	1953.57	188.642
1745	621122	0	873648	394185	226.526	1	1.82829	477851	18.0685	63.2565	2	7.42029	0.00155417	2034.11	182.395
1746	621123	0	460610	306113	214.218	1	1.35347	340318	34.2715	57.0294	7	5.69265	0.0018558	2383.68	237.221
1747	621124	0	905241	401355	208.18	3	1.69742	533304	18.6062	61.0822	8	6.75269	0.00145884	2254.09	224.492
1748	621125	0	285170	183277	167.973	1	1.37955	206712	21.6829	58.0163	3	4.69791	0.00229479	2526.21	208.758
1749	621126	1	578514	380624	168.908	0	1.22321	472947	21.0762	68.0022	3	3.87599	0.00258713	2754.5	191.752
1750	621221	0	733868	215323	233.382	2	2.89107	253840	12.1455	40.5516	5	10.681	0.00327119	1357.58	194.729
1751	621222	0	612756	322791	127.631	0	2.67864	228756	12.8815	31.5165	3	8.92077	0.00394339	1895.28	180.357
1752	621223	0	336132	314931	203.182	1	1.21213	277308	23.8876	71.9717	4	5.38889	0.00278352	2464.23	182.985
1753	621224	0	257970	230191	202.73	0	1.36154	189469	18.8107	64.9099	6	10.8024	0.003899	1415.55	210.914
1754	621225	0	389507	333217	274.616	0	0.954768	407960	22.0086	59.288	1	8.73415	0.0026563	1735.47	229.848
1755	621226	0	466202	379833	192.782	2	0.951392	490021	25.5145	61.4114	3	7.44703	0.0026272	1963.19	196.525
1756	621227	0	568499	194956	181.716	2	2.73812	207624	19.0968	43.341	5	10.6646	0.00344791	1356.46	222.974
1757	621228	0	118075	88782	190.237	0	2.49061	47408	32.7224	63.6375	5	10.1221	0.00390802	1515.26	206.055
1758	622901	0	1060560	306219	931.527	2	2.91805	363448	2.35904	80.9165	7	7.16888	0.00158745	1932.03	530.134
1759	622921	0	503361	434427	257.208	0	1.86027	270585	23.5479	64.5537	2	6.00711	0.00194169	2400.51	193.404
1760	622922	0	256354	317212	250.694	1	1.04443	245449	32.4742	48.3125	5	6.0965	0.00200912	2366.29	222.451
1761	622923	0	686065	286689	216.023	0	3.66245	187324	23.3138	40.3861	3	9.06516	0.000956952	2039.69	126.593
1762	622924	0	218945	271665	313.611	2	0.932792	234720	24.9044	58.638	1	7.57921	0.00150118	2126.5	227.718
1763	622925	0	308597	270232	207.051	0	1.6021	192620	16.4853	62.7767	5	5.22815	0.00214254	2660.25	211.899
1764	622926	0	406719	473142	184.533	1	1.38369	293937	25.4175	55.634	2	8.34307	0.00120423	2127.12	206.696
1765	622927	0	297273	318424	159.483	1	1.20534	246629	19.2557	75.2874	2	6.67878	0.00181126	2340.98	211.999
1766	623001	0	615054	181526	140.102	1	6.46717	95104	5.23596	79.893	3	1.80667	0.00249643	3330.52	215.587
1767	623021	0	277261	290626	191.029	3	1.93714	143129	17.587	72.3748	3	3.84808	0.00234116	2804.74	207.073
1768	623022	0	294765	239294	113.463	0	2.79892	105314	19.8565	66.112	2	2.263	0.00261809	3237.78	216.001
1769	623023	0	305146	262204	154.934	0	2.21485	137773	15.451	74.5843	7	5.63975	0.00326926	2580.34	174.968
1770	623024	1	203969	161775	122.821	2	3.73474	54614	20.2045	59.5546	5	3.3068	0.00273192	3136.48	168.681
1771	623025	0	221382	175113	108.297	0	3.79092	58398	33.7728	57.6181	5	-0.307754	0.00282616	3766.36	207.06
1772	623026	0	145192	175129	118.6	0	4.04322	35910	29.6442	64.5098	3	1.33726	0.00267672	3549.01	192.411
1773	623027	0	237658	232026	112.631	2	2.61726	90804	32.7214	56.1824	7	1.84107	0.00260353	3416.44	197.815
1774	630121	0	1325206	461347	250.792	0	2.8991	457110	17.2584	30.4618	4	0.521009	0.002374	3257.17	269.852
1775	630123	0	300948	185821	262.04	1	2.10155	143203	23.1525	36.2411	7	2.21198	0.00205491	3361.73	214.337
1776	630222	0	1192876	379426	284.13	2	3.23162	369126	12.7923	43.6976	5	7.15943	0.00132759	2315.95	189.613
1777	630223	0	1257340	448435	232.445	3	3.38427	371525	19.9187	45.2699	4	3.15601	0.00174185	2956.87	189.636
1778	630224	0	568492	298516	252.02	3	2.65234	214336	16.5007	42.1983	6	4.82776	0.00150317	2826.29	168.315
1779	630225	0	403582	228926	291.655	4	3.09052	130587	16.7232	47.9836	1	3.76038	0.00208676	2973.95	222.301
1780	632221	0	370525	205833	159.178	1	2.39351	154804	31.8103	55.2924	3	-1.87686	0.0022687	3525.73	192.286
1781	632222	0	204299	125638	99.119	0	4.1844	48824	40.101	45.3938	4	-4.30301	0.00178351	3806.85	224.353
1782	632223	0	226663	98761	127.901	3	5.72352	39602	13.5651	63.5106	1	-0.282074	0.00182558	3442.9	217.698
1783	632224	0	202487	124543	118.131	0	4.66872	43371	35.825	45.1328	1	-1.81497	0.00182539	3610.67	238.45
1784	632321	0	402644	293999	208.738	2	4.0164	100250	15.7817	72.0875	3	1.02958	0.0023938	3448.49	208.806
1785	632322	0	289254	252300	278.157	1	5.16811	55969	10.6114	37.298	1	4.46683	0.00171839	3048.88	269.588
1786	632323	0	207387	220127	122.605	1	2.82006	73540	53.9113	34.7167	4	0.345433	0.00235388	3760.09	246.92
1787	632324	0	205209	167849	142.53	0	5.04311	40691	49.819	33.4912	1	0.653935	0.00256634	3736.07	216.038
1788	632521	0	969143	257328	100.186	1	7.18416	134900	12.5008	33.9652	2	2.19025	0.00145256	3366.4	120.742
1789	632522	0	181162	171817	152.486	2	2.69783	67151	61.3363	22.996	2	1.50526	0.0019216	3647.22	214.754
1790	632523	0	311321	174482	164.434	3	3.17944	97917	14.8432	33.7411	6	3.86067	0.00165518	3160.29	233.883
1791	632524	0	253113	170247	131.677	1	3.23823	78164	45.3359	29.3845	2	-0.630217	0.00171103	3919.03	160.324
1792	632525	0	221322	182658	150.14	0	2.60137	85079	55.4387	27.2119	1	2.85154	0.00154429	3362.16	185.516
1793	632621	0	207450	165363	119.793	1	3.8614	53724	15.2041	52.2834	2	-2.66223	0.00242158	4303.19	177.634
1794	632622	0	50196	138316	141.561	1	1.75775	28557	29.857	41.7523	4	-1.25143	0.00309134	4199.22	188.498
1795	632623	0	42547	153686	118.28	0	1.22511	34729	32.6274	34.7616	3	-2.19236	0.00272253	4276.43	199.161
1796	632624	0	45351	139675	110.028	1	1.36513	33221	28.425	39.6375	3	-2.71993	0.00267589	4426.16	210.163
1797	632625	0	55764	123883	133.172	0	1.96511	28377	30.1933	41.1771	2	-2.55151	0.00311176	4143.84	189.971
1798	632626	0	36168	143248	81.9225	0	3.01074	12013	25.0498	45.9633	2	-3.36567	0.00181831	4390.66	180.265
1799	632701	0	195087	253970	138.898	3	1.56836	124389	41.6035	47.3963	4	-3.98031	0.00263228	4499.89	200.347
1800	632722	0	141013	162511	58.2193	0	2.28568	61694	72.4089	17.5154	0	-4.48522	0.00217763	4800.17	154.292
1801	632723	0	74359	161841	118.56	1	1.24371	59788	51.3697	34.9359	2	-5.19741	0.00225923	4571.53	201.129
1802	632724	0	88563	112304	44.6796	1	2.71408	32631	66.9693	19.1028	1	-4.99338	0.00163987	4813.62	139.328
1803	632725	0	124091	198320	132.127	1	1.38666	89489	65.3819	19.6179	2	-3.00677	0.00256306	4432.49	170.678
1804	632726	0	87931	94106	70.2141	1	3.06668	28673	64.7394	25.7736	1	-3.97623	0.00153801	4579.75	172.169
1805	632801	0	3671374	362875	41.4759	1	16.2667	225699	1.9296	29.7909	3	-1.67444	0.00105714	4184.29	158.532
1806	632802	0	949536	180019	64.5288	0	11.581	81991	8.76428	45.1264	3	-3.29282	0.000919876	3899.99	151.99
1807	632803	0	927600	78988	51.604	0	26.4417	35081	0.183269	12.376	0	2.63791	0.000246621	3056.56	58.7052
1808	632821	0	370112	113943	95.798	0	9.4133	39318	13.3189	27.0626	5	2.49286	0.000731691	3280.53	106.832
1809	632822	0	525382	193366	83.0237	4	6.48996	80953	35.4843	19.5899	2	0.52067	0.000820847	3641.67	161.435
1810	632823	0	215300	84500	69.938	0	6.05456	35560	17.9285	52.1598	1	-5.23022	0.00144682	4083.22	200.62
1811	640121	0	1101948	269495	346.267	1	4.83308	228001	17.8228	58.1185	5	11.0273	0.000565832	1201.05	437.541
1812	640122	0	1432909	310118	305.029	3	6.24693	229378	14.8584	58.9289	10	10.1492	0.000556936	1308.11	343.866
1813	640181	1	5332318	556506	259.186	2	21.1777	251789	2.54278	14.6759	5	10.8984	0.000705905	1300.66	163.444
1814	640221	0	1774370	368049	235.902	2	6.54102	271268	16.0868	37.8494	6	10.7416	0.000465961	1237.91	266.662
1815	640323	1	1153974	376410	170.486	3	7.65057	150835	8.61042	37.6686	3	9.72137	0.000950306	1491.88	69.3201
1816	640324	0	1029990	576933	144.429	2	3.16676	325250	16.4749	48.9751	1	9.43237	0.000930085	1615.84	170.582
1817	640381	0	1315242	352131	203.503	2	4.58055	287136	18.8377	33.0846	3	11.408	0.000675394	1236.48	326.518
1818	640422	0	784640	655263	196.183	1	2.11339	371270	29.0746	57.3027	3	7.11906	0.00142892	1994.32	131.917
1819	640423	0	354755	340865	209.416	1	2.03078	174689	21.9721	58.8127	4	6.52294	0.0017357	2135.38	251.298
1820	640424	0	219499	208044	252.331	0	2.11831	103620	18.8775	64.6668	1	6.88028	0.00213332	2084.67	191.437
1821	640425	0	696554	414265	160.003	1	3.35085	207874	22.8719	44.4709	2	8.76421	0.00157445	1669.39	152.963
1822	640521	1	1643606	492777	196.73	1	5.14845	319243	13.2921	36.4267	1	10.7446	0.000776292	1415.95	237.663
1823	640522	0	814432	618096	173.68	3	1.94037	419731	20.314	61.1285	0	8.28668	0.00115354	1844.7	140.307
1824	650121	0	282336	120038	169.769	0	3.13654	90015	26.7295	51.0013	8	1.41836	0.00127831	2209.95	129.966
1825	650402	1	1186223	341400	127.059	8	4.13803	286664	22.8643	58.1666	17	10.5097	0.000576606	1101.1	86.844
1826	650421	0	1522837	310823	68.0252	4	6.28264	242388	14.2321	32.3974	4	11.6679	0.00021647	951.519	102.593
1827	650422	0	1025074	310267	103.137	0	8.45861	121187	11.1503	30.4665	4	10.8743	0.000255769	1141.41	85.171
1828	650502	1	4549885	613980	90.0168	6	9.05495	502475	6.42139	38.2503	9	10.3127	0.000209625	1140.97	120.93
1829	650521	0	764660	239407	107.976	4	10.7464	71155	14.1977	30.2363	3	7.69415	0.000319569	1327.22	138.919
1830	650522	0	764566	157634	113.69	2	29.5028	25915	6.32633	17.3217	2	9.51623	0.000367204	1170.23	131.162
1831	652301	0	4201747	668820	177.947	1	9.48172	443142	10.3778	57.9944	16	6.09582	0.000769737	1170.49	140.323
1832	652302	0	1853115	325375	137.136	0	10.7398	172547	17.5759	32.9302	5	8.39835	0.000514352	855.015	88.9671
1833	652323	0	1393788	254192	156.389	1	6.11665	227868	36.3521	42.8254	5	6.86653	0.00071343	969.569	137.931
1834	652324	0	1534769	292409	133.591	2	6.24855	245620	30.9624	38.5872	11	6.73417	0.000877598	1020.39	154.459
1835	652325	1	1776218	259750	134.455	2	8.04355	220825	20.0953	39.7962	7	7.93438	0.000557998	1092.09	116.44
1836	652327	0	2625660	290511	150.677	1	21.9445	119650	8.14211	17.3591	7	8.71563	0.000726874	930.427	128.987
1837	652328	0	487187	208272	141.053	0	7.12283	68398	22.6197	48.5087	4	7.53504	0.000464883	1247.59	110.967
1838	652701	0	1741018	434370	138.326	2	9.33787	186447	22.8028	50.8566	3	4.91692	0.00128311	1478.56	127.927
1839	652702	0	839135	199377	119.927	0	59.7334	14048	0	68.4232	1	9.83633	0.000490851	310.411	38.6681
1840	652722	0	896786	265800	118.053	0	6.04711	148300	36.1408	37.3882	3	7.4234	0.00107399	1067.41	117.719
1841	652723	0	294431	175473	100.111	3	4.22584	69674	34.4237	47.8543	5	0.508286	0.00169887	2201.2	134.739
1842	652801	0	6549333	707043	155.187	0	12.3796	529044	5.21093	28.8622	6	10.744	0.000378616	1199.68	142.247
1843	652822	0	621190	260618	95.4007	2	5.09941	121816	29.869	48.7772	1	9.72629	0.000498792	1412.77	152.307
1844	652823	0	769182	195977	45.1579	2	7.63214	100782	51.256	40.7636	3	12.8311	0.000127784	1007.77	78.9333
1845	652824	0	541304	198411	31.3693	5	14.5087	37309	22.7033	24.022	1	5.41056	0.000411082	2385.21	117.419
1846	652825	0	347961	223409	32.7575	1	5.06022	68764	30.8351	56.052	1	5.09042	0.000429418	2479.82	94.9136
1847	652826	0	663242	208472	228.614	3	4.95138	133951	25.4298	44.0649	3	8.09981	0.000697742	1643.94	170.42
1848	652827	0	923890	281906	101.205	3	5.49918	168005	25.4712	39.7512	7	-2.0865	0.00148931	2941.51	142.781
1849	652828	0	388837	150726	110.487	2	5.10875	76112	39.7555	44.5966	2	7.6208	0.000669578	1696.11	89.0161
1850	652829	0	258000	121375	112.412	0	4.49611	57383	30.9733	52.9074	2	10.9489	0.000360477	1186.57	65.7458
1851	652901	0	2512493	702823	57.5824	0	4.49864	558500	10.993	64.3009	8	13.0201	0.000156913	1058.62	88.503
1852	652902	0	2888822	648041	134.524	10	6.12006	472025	9.60478	36.3902	4	9.03865	0.000485281	1561.74	209.974
1853	652922	0	849831	401669	121.103	0	3.36354	252660	32.136	51.7431	9	3.78932	0.000998863	2258.39	190.731
1854	652924	0	858828	413824	47.1906	1	2.97586	288598	24.6819	46.8894	3	13.3641	8.87613e-05	990.099	104.912
1855	652925	0	608909	252004	137.032	3	3.46002	175984	29.4592	53.405	5	12.2519	0.000234248	1049.94	167.633
1856	652926	0	934270	427300	96.594	2	3.89023	240158	15.8888	34.5297	6	3.29082	0.00107397	2331.69	160.667
1857	652927	0	514776	371671	115.698	0	2.50231	205720	21.3543	59.9702	4	6.1269	0.000977659	2135.25	221.198
1858	652928	0	628840	371860	80.0477	0	2.5458	247011	32.4836	51.9894	4	13.2516	0.000139566	1062.94	129.647
1859	652929	0	146793	128828	93.3345	2	3.13868	46769	19.6876	60.9375	1	10.8404	0.000438749	1542.6	131.512
1860	653001	0	697536	507159	141.175	1	2.79901	249208	12.2401	65.5943	6	7.30939	0.000623362	2067.1	211.095
1861	653022	0	478284	587791	71.5872	0	2.20313	217093	14.7542	55.255	5	-3.14165	0.00135271	3671.61	131.758
1862	653023	0	156259	165065	129.465	0	3.82294	40874	7.60276	68.6264	1	0.21977	0.000953691	3072.35	208.754
1863	653024	0	360311	273591	117.839	0	7.3626	48938	3.31491	54.3067	1	-1.03195	0.0010331	3184.89	179.851
1864	653101	0	2382661	1016852	340.689	2	3.29537	723033	3.95852	74.6212	12	12.8502	0.000315761	1307.45	204.804
1865	653121	0	500810	430852	131.551	2	3.74359	133778	37.1991	48.9215	1	10.8661	0.000351744	1570.84	208.385
1866	653122	0	741748	531738	203.951	0	2.29851	322708	37.2852	47.5736	3	13.4918	0.000289955	1243.91	232.193
1867	653123	0	470523	471876	148.386	0	1.69736	277209	30.0959	51.2124	6	12.7437	0.000340723	1375.39	187.178
1868	653124	0	476984	300635	270.706	0	2.10748	226329	39.3634	46.2944	3	12.931	0.000255933	1313.04	346.521
1869	653125	0	1378078	1109546	152.723	2	1.71677	802716	33.4621	52.5366	7	11.5016	0.000415856	1556.72	168.521
1870	653126	0	1094561	769198	76.4617	0	2.35336	465105	34.409	49.7712	6	-1.76902	0.000918012	3533.01	133.549
1871	653127	0	632849	372348	70.5415	0	2.317	273133	50.4675	41.1495	4	14.0628	0.00022875	1179.93	68.6739
1872	653128	0	357562	352183	125.8	0	2.35728	151684	25.1073	58.0358	2	14.1397	0.000297383	1191.33	127.274
1873	653129	0	707231	621238	135.683	0	1.75831	402222	36.4004	45.245	3	13.7393	0.000248474	1201.87	152.239
1874	653130	0	751068	574155	90.9583	0	2.1339	351970	35.3831	44.8852	2	13.8108	0.000197583	1143.98	119.938
1875	653131	0	177928	257090	57.1612	3	4.51411	39416	7.12311	62.7602	3	-9.56633	0.00135713	4468.21	117.623
1876	653201	0	1142800	602800	363.316	0	3.7425	305357	3.11516	83.0942	14	13.4954	0.00013184	1357.62	313.337
1877	653221	0	463611	577736	52.4133	0	1.45608	318397	24.538	58.1073	0	-7.05272	0.000800335	4664.38	146.368
1878	653222	0	789400	933400	44.9646	1	1.56923	503049	30.0861	54.6111	7	13.5818	0.000108695	1283	31.502
1879	653223	0	414581	512328	52.2827	2	1.72083	240919	21.8674	64.9772	2	4.08671	0.000679183	2790.76	100.942
1880	653224	0	426521	506256	49.7549	2	1.74883	243889	19.4781	62.3972	4	13.5631	9.97014e-05	1333.49	54.6379
1881	653225	0	268492	372569	34.2222	2	1.71001	157012	28.4567	60.7463	6	4.95623	0.000532697	2702.61	99.1772
1882	653226	0	406300	636004	38.059	3	1.55366	261511	24.9569	60.891	4	7.04978	0.000431996	2409.05	94.1201
1883	653227	0	151361	157739	23.7784	2	4.24825	35629	17.4893	73.5209	0	3.83064	0.000535194	2861.75	83.333
1884	654002	0	2958733	749036	448.835	5	5.47321	540585	2.90259	70.5281	9	10.5572	0.000722135	847.828	430.287
1885	654003	0	2026737	319539	349.052	0	12.0776	167809	4.73258	42.6159	1	9.6451	0.000614849	440.654	242.482
1886	654004	0	1938948	557730	193.979	0	60.7136	31936	4.47294	87.8638	5	2.17389	0.00152969	2075.68	191.291
1887	654021	0	946585	430618	189.677	1	2.38844	396320	34.0582	40.0863	5	6.64111	0.00124616	1343.16	268.964
1888	654022	1	699592	307592	217.484	2	4.3245	161774	41.4756	43.4174	2	8.41832	0.00203397	1317.68	204.882
1889	654023	0	996284	342178	175.452	4	5.31473	187457	31.9821	49.4734	9	6.57401	0.00108258	1288.36	246.914
1890	654024	0	565821	248727	182.824	0	3.26355	173376	36.8594	39.352	4	4.44342	0.00227228	1699.89	194.948
1891	654025	0	1111782	298096	159.23	0	3.66956	302974	29.9958	37.9698	4	1.78924	0.00178072	1841.21	221.368
1892	654026	0	458230	249768	122.785	4	2.92644	156583	46.3819	46.873	19	-2.28642	0.00238182	2636.6	144.047
1893	654027	0	381840	217906	160.884	0	2.56684	148759	34.2311	55.9336	8	-0.704179	0.00246145	2457.27	138.257
1894	654028	0	575521	227203	152.215	2	3.75782	153153	32.9515	41.6887	10	1.12704	0.00166184	2269.19	187.517
1895	654201	0	1066000	289716	175.602	2	6.36327	167524	30.0188	57.3171	13	6.24242	0.00113804	948.823	219.412
1896	654202	0	2141824	251154	147.002	0	7.02081	305068	42.5104	33.7674	20	5.02918	0.00165696	1430.61	166.399
1897	654221	0	1040963	277962	188.502	0	5.26143	197848	33.3143	46.7317	12	4.44764	0.0010802	1196.58	240.571
1898	654223	0	2049000	249867	158.147	0	4.45837	459585	53.2455	33.4309	8	6.24152	0.00108361	1252.19	187.189
1899	654224	0	437661	168959	124.523	0	4.58947	95362	24.582	42.8327	4	6.42694	0.00090318	1151.57	162.094
1900	654225	0	195727	135593	153.274	0	3.56788	54858	39.877	48.7812	3	5.88965	0.0012541	1161.2	129.049
1901	654226	0	445095	141748	109.068	2	6.86197	64864	25.3636	39.3339	11	7.60087	0.000510131	790.226	126.637
1902	654301	0	1013759	371868	161.294	1	6.08039	166726	13.5318	70.5724	6	0.414932	0.00125106	1361.29	229.88
1903	654321	0	309927	177439	126.203	2	4.27645	72473	12.2832	58.486	8	-0.685532	0.00161632	1547.51	208.258
1904	654322	0	575335	256691	108.314	0	6.69672	85913	11.3372	31.9616	8	3.44644	0.000673034	1284.54	139.573
1905	654323	0	517032	209326	104.24	0	10.1419	50980	37.7048	36.1846	2	6.73632	0.000409604	747.826	86.1476
1906	654324	0	500587	232798	142.526	0	5.8178	86044	18.8557	32.6862	3	2.46388	0.00150222	1062.03	207.554
1907	654325	0	267273	184420	111.435	1	3.93008	68007	15.1732	53.091	5	1.93765	0.000627901	1557.72	161.848
1908	654326	0	179211	136084	127.845	1	4.82308	37157	7.6608	55.2656	2	4.49713	0.00113531	1069.41	134.033
1909	659001	0	3624223	865555	388.814	1	11.2713	321544	3.65894	40.9025	0	9.084	0.0004707	508.442	338.383
1910	659002	0	3320054	1197138	154.111	1	20.0752	165381	43.737	34.8137	0	13.054	0.000150678	1011.97	332.854
1911	659003	0	1872617	1034277	315.394	1	13.1594	142303	30.7489	40.9625	0	13.6434	0.000187633	1103.28	255.849
1912	659004	0	1947802	1341904	290.18	0	19.2176	101355	5.52751	24.9724	0	9.14568	0.000385743	446.027	278.69
1913	659005	0	519300	166569	249.564	0	7.96717	65180	15.1487	49.3464	0	6.45016	0.000396851	549.99	285.55
1914	659006	0	760501	359300	273.184	0	16.8484	45138	44.6294	30.1589	1	12.8022	0.000408504	908.88	278.382
1915	659007	0	491628	380548	368.101	0	10.5477	46610	195.965	118.959	0	9.70289	0.000490465	370.414	219.017
1916	659008	0	185230	588700	341.048	0	2.28223	81162	107.959	119.66	0	12.5556	0.00042144	597.325	391.556
1917	659009	0	37044	266341	326.15	0	0.78906	46947	1152.79	505.167	0	13.9232	0.000172962	1382.94	117.576
1918	659010	0	269354	588000	340.343	0	3.85999	69781	124.895	65.3612	0	9.69124	0.00042019	318.901	252.469
